# Supplementary material for: Estimating the transmission advantage of the D614G mutant strain of SARS-CoV-2, December 2019 to June 2020
Source: Euro Surveill. 2021 Dec 9;26(49):2002005. doi: 10.2807/1560-7917.ES.2021.26.49.2002005 (PMC8662801; doi:10.2807/1560-7917.ES.2021.26.49.2002005)
Supplement: Supplementary_TableS3 [file 20-02005_WU_Supplementary_TableS3.xlsx]

## Sheet: acknowledgement
Accession ID	Originating Laboratory	Submitting Laboratory	Authors
EPI_ISL_402119	National Institute for Viral Disease Control and Prevention, China CDC	National Institute for Viral Disease Control and Prevention, China CDC	Wenjie Tan，Xiang Zhao，Wenling Wang，Xuejun Ma，Yongzhong Jiang，Roujian Lu, Ji Wang, Weimin Zhou，Peihua Niu，Peipei Liu，Faxian Zhan，Weifeng Shi，Baoying Huang，Jun Liu，Li Zhao，Yao Meng，Xiaozhou He，Fei Ye，Na Zhu，Yang Li，Jing Chen，Wenbo Xu，George F. Gao，Guizhen Wu
EPI_ISL_402120	National Institute for Viral Disease Control and Prevention, China CDC	National Institute for Viral Disease Control and Prevention, China CDC	Wenjie Tan，Xiang Zhao，Wenling Wang，Xuejun Ma，Yongzhong Jiang，Roujian Lu，Ji Wang，Weimin Zhou，Peihua Niu，Peipei Liu，Faxian Zhan，Weifeng Shi，Baoying Huang，Jun Liu，Li Zhao，Yao Meng，Xiaozhou He，Fei Ye，Na Zhu，Yang Li，Jing Chen，Wenbo Xu，George F. Gao，Guizhen Wu
EPI_ISL_402121	National Institute for Viral Disease Control and Prevention, China CDC	National Institute for Viral Disease Control and Prevention, China CDC	Wenjie Tan，Xuejun Ma，Xiang Zhao，Wenling Wang，Yongzhong Jiang，Roujian Lu，Ji Wang，Peihua Niu, Weimin Zhou, Faxian Zhan，Weifeng Shi，Baoying Huang，Jun Liu，Li Zhao，Yao Meng，Fei Ye，Na Zhu, Xiaozhou He，Peipei Liu, Yang Li，Jing Chen，Wenbo Xu，George F. Gao，Guizhen Wu
EPI_ISL_402123,EPI_ISL_403928,EPI_ISL_403929,EPI_ISL_403930,EPI_ISL_403931	Institute of Pathogen Biology, Chinese Academy of Medical Sciences & Peking Union Medical College	Institute of Pathogen Biology, Chinese Academy of Medical Sciences & Peking Union Medical College	Lili Ren, Jianwei Wang, Qi Jin, Zichun Xiang, Zhiqiang Wu, Chao Wu, Yiwei Liu
EPI_ISL_402124,EPI_ISL_402127,EPI_ISL_402128,EPI_ISL_402129,EPI_ISL_402130	Wuhan Jinyintan Hospital	Wuhan Institute of Virology, Chinese Academy of Sciences	Peng Zhou, Xing-Lou Yang, Ding-Yu Zhang, Lei Zhang, Yan Zhu, Hao-Rui Si, Zhengli Shi
EPI_ISL_402125	National Institute for Communicable Disease Control and Prevention (ICDC) Chinese Center for Disease Control and Prevention (China CDC)	National Institute for Communicable Disease Control and Prevention (ICDC) Chinese Center for Disease Control and Prevention (China CDC)	Zhang,Y.-Z., Wu,F., Chen,Y.-M., Pei,Y.-Y., Xu,L., Wang,W., Zhao,S., Yu,B., Hu,Y., Tao,Z.-W., Song,Z.-G., Tian,J.-H., Zhang,Y.-L., Liu,Y., Zheng,J.-J., Dai,F.-H., Wang,Q.-M., She,J.-L. and Zhu,T.-Y.
EPI_ISL_402132,EPI_ISL_412898,EPI_ISL_412899,EPI_ISL_412900	Wuhan Jinyintan Hospital	Hubei Provincial Center for Disease Control and Prevention	Bin Fang, Xiang Li, Xiao Yu, Linlin Liu, Bo Yang, Faxian Zhan, Guojun Ye, Xixiang Huo, Junqiang Xu, Bo Yu, Kun Cai, Jing Li, Yongzhong Jiang.
EPI_ISL_403932,EPI_ISL_403933,EPI_ISL_403934,EPI_ISL_403935,EPI_ISL_403936,EPI_ISL_403937	Guangdong Provincial Center for Diseases Control and Prevention; Guangdong Provincial Public Health	Department of Microbiology, Guangdong Provincial Center for Diseases Control and Prevention	Min Kang, Jie Wu, Jing Lu, Tao Liu, Baisheng Li, Shujiang Mei, Feng Ruan, Lifeng Lin, Changwen Ke, Haojie Zhong, Yingtao Zhang, Lirong Zou, Xuguang Chen, Qi Zhu, Jianpeng Xiao, Jianxiang Geng, Zhe Liu, Jianxiong Hu, Weilin Zeng, Xing Li, Yuhuang Liao, Xiujuan Tang, Songjian Xiao, Ying Wang, Yingchao Song, Xue Zhuang, Lijun Liang, Guanhao He, Huihong Deng, Tie Song, Jianfeng He, Wenjun Ma
EPI_ISL_403962,EPI_ISL_403963	Bamrasnaradura Hospital	1. Department of Medical Sciences, Ministry of Public Health, Thailand 2. Thai Red Cross Emerging Infectious Diseases - Health Science Centre 3. Department of Disease Control, Ministry of Public Health, Thailand	Pilailuk,Okada; Siripaporn,Phuygun; Thanutsapa,Thanadachakul; Supaporn,Wacharapluesadee; Sittiporn,Parnmen; Warawan,Wongboot; Sunthareeya,Waicharoen; Rome,Buathong; Malinee,Chittaganpitch; Nanthawan,Mekha
EPI_ISL_404227	Zhejiang Provincial Center for Disease Control and Prevention	Department of Microbiology, Zhejiang Provincial Center for Disease Control and Prevention	Yin Chen, Yanjun Zhang, Haiyan Mao, Junhang Pan, Xiuyu Lou, Yiyu Lu, Juying Yan, Hanping Zhu, Jian Gao, Yan Feng, Yi Sun, Hao Yan, Zhen Li, Yisheng Sun, Liming Gong, Qiong Ge, Wen Shi, Xinying Wang, Wenwu Yao, Zhangnv Yang, Fang Xu, Chen Chen, Enfu Chen, Zhen Wang, Zhiping Chen, Jianmin Jiang, Chonggao Hu
EPI_ISL_404228	Zhejiang Provincial Center for Disease Control and Prevention	Department of Microbiology, Zhejiang Provincial Center for Disease Control and Prevention	Yanjun Zhang, Yin Chen, Haiyan Mao, Junhang Pan, Xiuyu Lou, Yiyu Lu, Juying Yan, Hanping Zhu, Jian Gao, Yan Feng, Yi Sun, Hao Yan, Zhen Li, Yisheng Sun, Liming Gong, Qiong Ge, Wen Shi, Xinying Wang, Wenwu Yao, Zhangnv Yang, Fang Xu, Chen Chen, Enfu Chen, Zhen Wang, Zhiping Chen, Jianmin Jiang, Chonggao Hu
EPI_ISL_404253	IL Department of Public Health Chicago Laboratory	Pathogen Discovery, Respiratory Viruses Branch, Division of Viral Diseases, Centers for Dieases Control and Prevention	Ying Tao, Krista Queen, Clinton R. Paden, Jing Zhang, Yan Li, Anna Uehara, Xiaoyan Lu, Brian Lynch, Senthil Kumar K. Sakthivel, Brett L. Whitaker, Shifaq Kamili, Lijuan Wang, Janna' R. Murray, Susan I. Gerber, Stephen Lindstrom, Suxiang Tong
EPI_ISL_404895	Providence Regional Medical Center	Division of Viral Diseases, Centers for Disease Control and Prevention	Queen,K., Tao,Y., Li,Y., Paden,C.R., Lu,X., Zhang,J., Gerber,S.I., Lindstrom,S., Tong,S.
EPI_ISL_405839,EPI_ISL_406030	The University of Hong Kong - Shenzhen Hospital	Li Ka Shing Faculty of Medicine, The University of Hong Kong	Chan,J.F.-W., Yuan,S., Kok,K.H., To,K.K.-W., Chu,H., Yang,J., Xing,F., Liu,J., Yip,C.C.-Y., Poon,R.W.-S., Tsai,H.W., Lo,S.K.-F., Chan,K.H., Poon,V.K.-M., Chan,W.M., Ip,J.D., Cai,J.P., Cheng,V.C.-C., Chen,H., Hui,C.K.-M. and Yuen,K.Y.
EPI_ISL_406031	Centers for Disease Control, R.O.C. (Taiwan)	Centers for Disease Control, R.O.C. (Taiwan)	Ji-Rong Yang, Yu-Chi Lin, Jung-Jung Mu, Ming-Tsan Liu, Shu-Ying Li
EPI_ISL_406034,EPI_ISL_406036	California Department of Public Health	Pathogen Discovery, Respiratory Viruses Branch, Division of Viral Diseases, Centers for Dieases Control and Prevention	Anna Uehara, Krista Queen, Ying Tao, Yan Li, Clinton R. Paden, Jing Zhang, Xiaoyan Lu, Brian Lynch, Senthil Kumar K. Sakthivel, Brett L. Whitaker, Shifaq Kamili, Lijuan Wang, Janna' R. Murray, Susan I. Gerber, Stephen Lindstrom, Suxiang Tong
EPI_ISL_406223	Arizona Department of Health Services	Pathogen Discovery, Respiratory Viruses Branch, Division of Viral Diseases, Centers for Disease Control and Prevention	Ying Tao, Clinton R. Paden, Krista Queen, Anna Uehara, Yan Li, Jing Zhang, Xiaoyan Lu, Brian Lynch, Senthil Kumar K. Sakthivel, Brett L. Whitaker, Shifaq Kamili, Lijuan Wang, Janna' R. Murray, Susan I. Gerber, Stephen Lindstrom, Suxiang Tong
EPI_ISL_406531	Guangdong Provincial Center for Diseases Contorl and Prevention; Guangdong Provinical Public Health	Guangdong Provincial Center for Disease Control and Prevention	Min Kang, Jie Wu, Jing Lu, Tao Liu, Baisheng Li, Shujiang Mei, Feng Ruan, Lifeng Lin, Changwen Ke, Haojie Zhong, Yingtao Zhang, Lirong Zou, Xuguang Chen, Qi Zhu, Jianpeng Xiao, Jianxiang Geng, Zhe Liu, Jianxiong Hu, Weilin Zeng, Xing Li, Yuhuang Liao, Xiujuan Tang, Songjian Xiao, Ying Wang, Yingchao Song, Xue Zhuang, Lijun Liang, Guanhao He, Huihong Deng, Tie Song, Jianfeng He, Wenjun Ma
EPI_ISL_406533	Guangdong Provincial Center for Diseases Contorl and Prevention; Guangdong Provinical Public Health	Guangdong Provincial Center for Diseases Control and Prevention	Min Kang, Jie Wu, Jing Lu, Tao Liu, Baisheng Li, Shujiang Mei, Feng Ruan, Lifeng Lin, Changwen Ke, Haojie Zhong, Yingtao Zhang, Lirong Zou, Xuguang Chen, Qi Zhu, Jianpeng Xiao, Jianxiang Geng, Zhe Liu, Jianxiong Hu, Weilin Zeng, Xing Li, Yuhuang Liao, Xiujuan Tang, Songjian Xiao, Ying Wang, Yingchao Song, Xue Zhuang, Lijun Liang, Guanhao He, Huihong Deng, Tie Song, Jianfeng He, Wenjun Ma
EPI_ISL_406534,EPI_ISL_406535,EPI_ISL_406536	Guangdong Provincial Center for Diseases Control and Prevention; Guangdong Provincial Public Health	Guangdong Provincial Center for Diseases Control and Prevention	Min Kang, Jie Wu, Jing Lu, Tao Liu, Baisheng Li, Shujiang Mei, Feng Ruan, Lifeng Lin, Changwen Ke, Haojie Zhong, Yingtao Zhang, Lirong Zou, Xuguang Chen, Qi Zhu, Jianpeng Xiao, Jianxiang Geng, Zhe Liu, Jianxiong Hu, Weilin Zeng, Xing Li, Yuhuang Liao, Xiujuan Tang, Songjian Xiao, Ying Wang, Yingchao Song, Xue Zhuang, Lijun Liang, Guanhao He, Huihong Deng, Tie Song, Jianfeng He, Wenjun Ma
EPI_ISL_406538	Guangdong Provincial Center for Diseases Control and Prevention;Guangdong Provincial Institute of Public Health	Guangdong Provincial Center for Diseases Control and Prevention	Min Kang, Jie Wu, Jing Lu, Tao Liu, Baisheng Li, Shujiang Mei, Feng Ruan, Lifeng Lin, Changwen Ke, Haojie Zhong, Yingtao Zhang, Lirong Zou, Xuguang Chen, Qi Zhu, Jianpeng Xiao, Jianxiang Geng, Zhe Liu, Jianxiong Hu, Weilin Zeng, Xing Li, Yuhuang Liao, Xiujuan Tang, Songjian Xiao, Ying Wang, Yingchao Song, Xue Zhuang, Lijun Liang, Guanhao He, Huihong Deng, Tie Song, Jianfeng He, Wenjun Ma
EPI_ISL_406592	Shenzhen Third People's Hospital	Shenzhen Key Laboratory of Pathogen and Immunity, National Clinical Research Center for Infectious Disease,Shenzhen Third People's Hospital	Yang Yang, Chenguang Shen, Li Xing, Zhixiang Xu, Haixia Zheng, Yingxia Liu
EPI_ISL_406593,EPI_ISL_406594,EPI_ISL_406595	Shenzhen Key Laboratory of Pathogen and Immunity, National Clinical Research Center for Infectious Disease, Shenzhen Third People's Hospital	Shenzhen Key Laboratory of Pathogen and Immunity, National Clinical Research Center for Infectious Disease, Shenzhen Third People's Hospital	Yang Yang, Chenguang Shen, Li Xing, Zhixiang Xu, Haixia Zheng, Yingxia Liu
EPI_ISL_406596,EPI_ISL_406597,EPI_ISL_410720	Department of Infectious and Tropical Diseases, Bichat Claude Bernard Hospital, Paris	National Reference Center for Viruses of Respiratory Infections, Institut Pasteur, Paris	Mélanie Albert, Marion Barbet, Sylvie Behillil, Méline Bizard, Angela Brisebarre, Flora Donati, Vincent Enouf, Maud Vanpeene, Sylvie van der Werf, Yazdan Yazdanpanah, Xavier Lescure.
EPI_ISL_406716,EPI_ISL_406717	State Key Laboratory of Virology, Wuhan University	State Key Laboratory of Virology, Wuhan University	Chen,L., Liu,W., Zhang,Q., Xu,K., Ye,G., Wu,W., Sun,Z., Liu,F., Wu,K., Mei,Y., Zhang,W., Chen,Y., Li,Y., Shi,M., Lan,K. and Liu,Y.
EPI_ISL_406798,EPI_ISL_406800,EPI_ISL_406801	General Hospital of Central Theater Command of People's Liberation Army of China	BGI & Institute of Microbiology, Chinese Academy of Sciences & Shandong First Medical University & Shandong Academy of Medical Sciences & General Hospital of Central Theater Command of People's Liberation Army of China	Weijun Chen, Yuhai Bi, Weifeng Shi and Zhenhong Hu
EPI_ISL_406844	Monash Medical Centre	Collaboration between the University of Melbourne at The Peter Doherty Institute for Infection and Immunity, and the Victorian Infectious Disease Reference Laboratory	Caly,L., Seemann,T., Schultz,M., Druce,J. and Taiaroa,G
EPI_ISL_406862	Charité Universitätsmedizin Berlin, Institute of Virology; Institut für Mikrobiologie der Bundeswehr, Munich	Charité Universitätsmedizin Berlin, Institute of Virology	Victor M Corman, Julia Schneider, Talitha Veith, Barbara Mühlemann, Markus Antwerpen, Christian Drosten, Roman Wölfel
EPI_ISL_406970	Hangzhou Center for Disease and Control Microbiology Lab	Hangzhou Center for Disease and Control Microbiology Lab	Yu Hua, Wang Haoqiu, Li Jun, Yu Xinfeng
EPI_ISL_406973	Singapore General Hospital	National Public Health Laboratory	Mak, TM; Octavia S; Chavatte JM; Zhou, ZY; Cui, L; Lin, RTP
EPI_ISL_407071	Respiratory Virus Unit, Microbiology Services Colindale, Public Health England	Respiratory Virus Unit, Microbiology Services Colindale, Public Health England	Monica Galiano, Shahjahan Miah, Richard Myers, Angie Lackenby, Omolola Akinbami, Tiina Talts, Leena Bhaw, Kirstin Edwards, Jonathan Hubb, Joanna Ellis, Maria Zambon
EPI_ISL_407073	Respiratory Virus Unit, Microbiology Services Colindale, Public Health England	Respiratory Virus Unit, Microbiology Services Colindale, Public Health England	Monica Galiano, Shahjahan Miah, Richard Myers, Angie Lackenby, Omolola Akinbami, Tiina Talts, Leena Bhaw, Kirstin Edwards, Jonathan Hubb, Joanna Ellis, Maria Zambon.
EPI_ISL_407084	Department of Virology III, National Institute of Infectious Diseases	Pathogen Genomics Center, National Institute of Infectious Diseases	Tsuyoshi Sekizuka, Shutoku Matsuyama, Naganori Nao, Kazuya Shirato, Shinji Watanabe, Makoto Takeda, Makoto Kuroda
EPI_ISL_407193	Korea Centers for Disease Control & Prevention (KCDC) Center for Laboratory Control of Infectious Diseases Division of Viral Diseases	Korea Centers for Disease Control & Prevention (KCDC) Center for Laboratory Control of Infectious Diseases Division of Viral Diseases	Jeong-Min Kim, Yoon-Seok Chung, Namjoo Lee, Mi-Seon Kim, SangHee Woo, Hye-Joon Jo, Sehee Park, Heui Man Kim, Myung Guk Han
EPI_ISL_407214,EPI_ISL_407215	Washington State Department of Health	Pathogen Discovery, Respiratory Viruses Branch, Division of Viral Diseases, Centers for Dieases Control and Prevention	Krista Queen, Azaibi Tamin, Jennifer Harcourt, Ying Tao, Clinton R. Paden, Jing Zhang, Yan Li, Anna Uehara, Xiaoyan Lu, Shifaq Kamili, Rashi Gautam, Haibin Wang, Janna' R. Murray, Susan I. Gerber, Stephen Lindstrom, Natalie Thornburg, Suxiang Tong
EPI_ISL_407313	Hangzhou Center for Disease Control and Prevention	Hangzhou Center for Disease Control and Prevention	Jun Li, Haoqiu Wang, Hua Yu, Lingfeng Mao, Xinfen Yu, Zhou Sun, Qingxin Kong, Xin Qian, Shuchang Chen, Xuchu Wang
EPI_ISL_407893,EPI_ISL_412975	Centre for Infectious Diseases and Microbiology Laboratory Services	NSW Health Pathology - Institute of Clinical Pathology and Medical Research; Westmead Hospital; University of Sydney	Eden J-S, Carter I, Rahman H, Holmes EC, Rockett R, O’Sullivan MV, Sintchenko V, Chen SC, Maddocks S, Kok J and Dwyer DE for the 2019-nCoV Study Group
EPI_ISL_407894,EPI_ISL_407896,EPI_ISL_410717,EPI_ISL_410718	Pathology Queensland	Public Health Virology Laboratory	Ben Huang, Alyssa Pyke, Amanda De Jong, Andrew Van Den Hurk, Carmel Taylor, David Warrilow, Doris Genge, Elisabeth Gamez, Glen Hewitson, Ian Maxwell Mackay, Inga Sultana, Jamie McMahon, Jean Barcelon, Judy Northill, Mitchell Finger, Natalie Simpson, Neelima Nair, Peter Burtonclay, Peter Moore, Sarah Wheatley, Sean Moody, Sonja Hall-Mendelin, Timothy Gardam, and Frederick Moore.
EPI_ISL_407976	KU Leuven, Clinical and Epidemiological Virology	KU Leuven, Clinical and Epidemiological Virology	Bert Vanmechelen, Elke Wollants, Annabel Rector, Els Keyaerts, Lies Laenen, Marc Van Ranst, and Piet Maes
EPI_ISL_407987	Singapore General Hospital	Programme in Emerging Infectious Diseases, Duke-NUS Medical School	Danielle E Anderson, Martin Linster, Yan Zhuang, Jayanthi Jayakumar, Kian Sing Chan, Lynette LE Oon, Jenny GH Low, Yvonne CF Su, Linfa Wang, Gavin JD Smith
EPI_ISL_407988	National Centre for Infectious Diseases	Programme in Emerging Infectious Diseases, Duke-NUS Medical School	Danielle E Anderson, Martin Linster, Yan Zhuang, Jayanthi Jayakumar, David CB Lye, Yee Sin Leo, Barnaby E Young, Yvonne CF Su, Linfa Wang, Gavin JD Smith
EPI_ISL_408008	California Department of Health	Pathogen Discovery, Respiratory Viruses Branch, Division of Viral Diseases, Centers for Disease Control and Prevention	Krista Queen, Jing Zhang, Yan Li, Ying Tao, Anna Uehara, Clinton Paden, Xiaoyan Lu, Brian Lynch, Senthil Kumar K. Sakthivel, Brett L. Whitaker, Shifaq Kamili, Lijuan Wang, Janna' R. Murray, Susan I. Gerber, Stephen Lindstrom, Suxiang Tong
EPI_ISL_408009	California Department of Health	Pathogen Discovery, Respiratory Viruses Branch, Division of Viral Diseases, Centers for Dieases Control and Prevention	Krista Queen, Jing Zhang, Yan Li, Ying Tao, Anna Uehara, Clinton Paden, Xiaoyan Lu, Brian Lynch, Senthil Kumar K. Sakthivel, Brett L. Whitaker, Shifaq Kamili, Lijuan Wang, Janna' R. Murray, Susan I. Gerber, Stephen Lindstrom, Suxiang Tong
EPI_ISL_408010	California Department of Health	Pathogen Discovery, Respiratory Viruses Branch, Division of Viral Diseases, Centers for Dieases Control and Prevention	Ying Tao, Krista Queen, Jing Zhang, Yan Li, Anna Uehara, Clinton Paden, Xiaoyan Lu, Brian Lynch, Senthil Kumar K. Sakthivel, Brett L. Whitaker, Shifaq Kamili, Lijuan Wang, Janna' R. Murray, Susan I. Gerber, Stephen Lindstrom, Suxiang Tong
EPI_ISL_408430,EPI_ISL_410984	Department of Infectious and Tropical Diseases, Bichat Claude Bernard Hospital, Paris	National Reference Center for Viruses of Respiratory Infections, Institut Pasteur, Paris	Mélanie Albert, Marion Barbet, Sylvie Behillil, Méline Bizard, Angela Brisebarre, Flora Donati, Vincent Enouf, Maud Vanpeene, Sylvie van der Werf, Yazdan Yazdanpanah, Xavier Lescure
EPI_ISL_408431	Sorbonne Université, Inserm et Assistance Publique-Hôpitaux de Paris (Pitié Salpétrière)	National Reference Center for Viruses of Respiratory Infections, Institut Pasteur, Paris	Mélanie Albert, Marion Barbet, Sylvie Behillil, Méline Bizard, Angela Brisebarre, Flora Donati, Vincent Enouf, Maud Vanpeene, Sylvie van der Werf, Sonia Burrel, Anne-Geneviève Marcelin, Vincent Calvez, David Boutolleau, Elise Klément, Valérie Pourcher, Eric Caumes.
EPI_ISL_408478	Yongchuan District Center for Disease Control and Prevention	Chongqing Municipal Center for Disease Control and Prevention	Ye Sheng, Tang Yun, Ling Hua,Yu zhen,Chen Shuang,Tan ZhangPing, Su Kun, Li Qing, Tang Wenge, Rong Rong
EPI_ISL_408479	Zhongxian Center for Disease Control and Prevention	Chongqing Municipal Center for Disease Control and Prevention	Ye Sheng, Tang Yun, Ling Hua, Zhang Hong, Yu zhen,Chen Shuang,Tan ZhangPing, Su Kun, Li Qin, Tang Wenge, Rong Rong
EPI_ISL_408480	National Institute for Viral Disease Control and Prevention, China CDC	National Institute for Viral Disease Control & Prevention, CCDC	Wenjie Tan，Xiaoqing Fu，Xiang Zhao，Wenling Wang， Peihua Niu，Roujian Lu,Yanhong Sun，Baoying Huang，Li Zhao，Fei Ye，Wenbo Xu，George F. Gao，Guizhen Wu
EPI_ISL_408481	National Institute for Viral Disease Control and Prevention, China CDC	National Institute for Viral Disease Control & Prevention, CCDC	Wenjie Tan, Hengqin Wang, Xiang Zhao, Wenling Wang, Peihua Niu, Roujian Lu, Sheng Ye, Baoying Huang, Li Zhao, Fei Ye, Wenbo Xu, George F. Gao, Guizhen Wu
EPI_ISL_408482	National Institute for Viral Disease Control and Prevention, China CDC	National Institute for Viral Disease Control & Prevention, CCDC	Wenjie Tan, Zhaoguo Wang, Xiang Zhao, Wenling Wang, Peihua Niu, Roujian Lu, Ti Liu, Baoying Huang, Li Zhao, Fei Ye, Wenbo Xu, George F. Gao, Guizhen Wu
EPI_ISL_408484	National Institute for Viral Disease Control and Prevention, China CDC	National Institute for Viral Disease Control & Prevention, CCDC	Wenjie Tan, Jianan Xu, Wenling Wang, Peihua Niu, Roujian Lu, Huiping Yang, Xiang Zhao, Baoying Huang, Li Zhao, Fei Ye, Wenbo Xu, George F. Gao, Guizhen Wu
EPI_ISL_408485	National Institute for Viral Disease Control and Prevention, China CDC	National Institute for Viral Disease Control & Prevention, CCDC	Wenjie Tan,Quanyi Wang,Wenling Wang, Peihua Niu,Roujian Lu,Yang Pan,Xiang Zhao,Baoying Huang,Li Zhao,Fei Ye,Wenbo Xu,George F. Gao,Guizhen Wu
EPI_ISL_408486	National Institute for Viral Disease Control and Prevention, China CDC	National Institute for Viral Disease Control & Prevention, CCDC	Wenjie Tan, Yong Shi, Wenling Wang, Peihua Niu, Roujian Lu, Jianxiong Li, Xiang Zhao, Baoying Huang, Li Zhao, Fei Ye, Wenbo Xu, George F. Gao, Guizhen Wu
EPI_ISL_408487	National Institute for Viral Disease Control and Prevention, China CDC	National Institute for Viral Disease Control & Prevention, China CDC	Wenjie Tan, Jin Xu, Wenling Wang, Peihua Niu, Roujian Lu, Xueyong Huang, Xiang Zhao, Baoying Huang, Li Zhao, Fei Ye, Wenbo Xu, George F. Gao, Guizhen Wu
EPI_ISL_408488	National Institute for Viral Disease Control and Prevention, China CDC	National Institute for Viral Disease Control & Prevention, CCDC	Wenjie Tan, Shenjiao Wang, Wenling Wang, Peihua Niu, Roujian Lu, Kangchen Zhao, Xiang Zhao, Baoying Huang, Li Zhao, Fei Ye, Wenbo Xu, George F. Gao, Guizhen Wu
EPI_ISL_408489,EPI_ISL_410218,EPI_ISL_413592,EPI_ISL_422407,EPI_ISL_422408,EPI_ISL_422409,EPI_ISL_422410,EPI_ISL_422411,EPI_ISL_422412,EPI_ISL_422413,EPI_ISL_422414,EPI_ISL_422415,EPI_ISL_422416,EPI_ISL_422417,EPI_ISL_422418,EPI_ISL_422419,EPI_ISL_422420,EPI_ISL_422421,EPI_ISL_422422,EPI_ISL_447614,EPI_ISL_447615,EPI_ISL_447616,EPI_ISL_447617,EPI_ISL_447618,EPI_ISL_447619,EPI_ISL_447620,EPI_ISL_4…	Department of Laboratory Medicine, National Taiwan University Hospital	Microbial Genomics Core Lab, National Taiwan University Centers of Genomic and Precision Medicine	Shiou-Hwei Yeh, You-Yu Lin, Ya-Yun Lai, Chiao-Ling Li, Shan-Chwen Chang, Pei-Jer Chen, Sui-Yuan Chang
EPI_ISL_408511	Institute of Viral Disease Control and Prevention, China CDC	Institute of Viral Disease Control and Prevention, China CDC	William J. Liu, Peipei Liu, Xiang Zhao, Peihua Niu, Yingze Zhao, Wenwen Lei, Ziqian Xu, Beiwei Ye, Weifeng Shi, Roujian Lu, Wenjie Tan, Zhixiao Chen, Yuchao Wu, Juan Song, Dayan Wang, Jun Han, Wenbo Xu, George F. Gao, Guizhen Wu
EPI_ISL_408514,EPI_ISL_408515	Institute of Viral Disease Control and Prevention, China CDC	Institute of Viral Disease Control and Prevention, China CDC	William J. Liu, Peipei Liu, Xiang Zhao, Peihua Niu, Yingze Zhao, Wenwen Lei, Ziqian Xu, Shumei Zou, Wei Zhen, Beiwei Ye, Mengjie Yang, Weifeng Shi, Roujian Lu, Wenjie Tan, Zhixiao Chen, Yuchao Wu, Juan Song, Weimin Zhou, Dayan Wang, Jun Han, Wenbo Xu, George F. Gao, Guizhen Wu
EPI_ISL_408665,EPI_ISL_408666,EPI_ISL_408667,EPI_ISL_408669	Dept. of Virology III, National Institute of Infectious Diseases	Pathogen Genomics Center, National Institute of Infectious Diseases	Tsuyoshi Sekizuka, Shutoku Matsuyama, Naganori Nao, Kazuya Shirato, Makoto Takeda, Makoto Kuroda
EPI_ISL_408668	National Influenza Center - National Institute of Hygiene and Epidemiology (NIHE)	National Influenza Center - National Institute of Hygiene and Epidemiology (NIHE)	Ung Thi Hong Trang, Hoang Vu Mai Phuong, Nguyen Le Khanh Hang, Nguyen Vu Son, Le Thi Thanh, Vuong Duc Cuong, Nguyen Phuong Anh, Pham Thi Hien, Tran Thu Huong, Le Thi Quynh Mai,
EPI_ISL_408670	Wisconsin Department of Health Services	Pathogen Discovery, Respiratory Viruses Branch, Division of Viral Diseases, Centers for Dieases Control and Prevention	Jing Zhang, Anna Uehara, Krista Queen, Yan Li, Ying Tao, Clinton R. Paden, Xiaoyan Lu, Brian Lynch, Senthil Kumar K. Sakthivel, Brett L. Whitaker, Shifaq Kamili, Lijuan Wang, Janna' R. Murray, Susan I. Gerber, Stephen Lindstrom, Suxiang Tong
EPI_ISL_408975,EPI_ISL_409020,EPI_ISL_409023,EPI_ISL_409025,EPI_ISL_409026,EPI_ISL_426394,EPI_ISL_426406,EPI_ISL_444028,EPI_ISL_444040,EPI_ISL_444045,EPI_ISL_444046,EPI_ISL_444048,EPI_ISL_463305,EPI_ISL_463311,EPI_ISL_463312,EPI_ISL_463314	Queen Elizabeth Hospital	Hong Kong Department of Health	Mak Gannon C.K., Cheng Peter K.C., Lam Edman T.K., Chan Rickjason C.W., Tsang Dominic N.C.
EPI_ISL_408976	Centre for Infectious Diseases and Microbiology Laboratory Services	NSW Health Pathology - Institute of Clinical Pathology and Medical Research; Westmead Hospital; University of Sydney	Rockett R, Sadsad R, Eden J-S, Carter I, Rahman H, Holmes EC, O’Sullivan MV, Sintchenko V, Chen SC, Maddocks S, Kok J and Dwyer DE for the 2019-nCoV Study Group*
EPI_ISL_408977	Serology, Virology and OTDS Laboratories (SAViD), NSW Health Pathology Randwick	NSW Health Pathology - Institute of Clinical Pathology and Medical Research; Centre for Infectious Diseases and Microbiology Laboratory Services; Westmead Hospital; University of Sydney	Eden J-S, Carter I, Rahman H, Rawlinson W, Holmes EC, Rockett R, O’Sullivan MV, Sintchenko V, Chen SC, Maddocks S, Kok J and Dwyer DE for the 2019-nCoV Study Group*
EPI_ISL_408994,EPI_ISL_408996,EPI_ISL_408997,EPI_ISL_408999,EPI_ISL_426390,EPI_ISL_444029,EPI_ISL_444034,EPI_ISL_463306,EPI_ISL_463309,EPI_ISL_463319	Prince of Wales Hospital	Hong Kong Department of Health	Mak Gannon C.K., Cheng Peter K.C., Lam Edman T.K., Chan Rickjason C.W., Tsang Dominic N.C.
EPI_ISL_408995,EPI_ISL_409000,EPI_ISL_444041,EPI_ISL_463301	Tuen Mun Hospital	Hong Kong Department of Health	Mak Gannon C.K., Cheng Peter K.C., Lam Edman T.K., Chan Rickjason C.W., Tsang Dominic N.C.
EPI_ISL_408998,EPI_ISL_413495,EPI_ISL_413496,EPI_ISL_413497,EPI_ISL_426381,EPI_ISL_426382,EPI_ISL_426384,EPI_ISL_426386,EPI_ISL_426389,EPI_ISL_426392,EPI_ISL_426398,EPI_ISL_426399,EPI_ISL_426408	Ruttonjee Hospital	Hong Kong Department of Health	Mak Gannon C.K., Cheng Peter K.C., Lam Edman T.K., Chan Rickjason C.W., Tsang Dominic N.C.
EPI_ISL_409001,EPI_ISL_409002,EPI_ISL_413492,EPI_ISL_426397,EPI_ISL_426402,EPI_ISL_426405,EPI_ISL_426409,EPI_ISL_444031,EPI_ISL_444033,EPI_ISL_463321	Queen Mary Hospital	Hong Kong Department of Health	Mak Gannon C.K., Cheng Peter K.C., Lam Edman T.K., Chan Rickjason C.W., Tsang Dominic N.C.
EPI_ISL_409022,EPI_ISL_413491,EPI_ISL_413493,EPI_ISL_413494,EPI_ISL_444035,EPI_ISL_444038,EPI_ISL_463308,EPI_ISL_463315	Princess Margaret Hospital	Hong Kong Department of Health	Mak Gannon C.K., Cheng Peter K.C., Lam Edman T.K., Chan Rickjason C.W., Tsang Dominic N.C.
EPI_ISL_409024,EPI_ISL_426407	Caritas Medical Centre	Hong Kong Department of Health	Mak Gannon C.K., Cheng Peter K.C., Lam Edman T.K., Chan Rickjason C.W., Tsang Dominic N.C.
EPI_ISL_409027,EPI_ISL_463310,EPI_ISL_463320	Tseung Kwan O Hospital	Hong Kong Department of Health	Mak Gannon C.K., Cheng Peter K.C., Lam Edman T.K., Chan Rickjason C.W., Tsang Dominic N.C.
EPI_ISL_409067	Massachusetts Department of Public Health	Pathogen Discovery, Respiratory Viruses Branch, Division of Viral Diseases, Centers for Dieases Control and Prevention	Clinton R. Paden, Jing Zhang, Krista Queen, Yan Li, Ying Tao, Anna Uehara, Xiaoyan Lu, Brian Lynch, Senthil Kumar K. Sakthivel, Brett L. Whitaker, Shifaq Kamili, Lijuan Wang, Janna' R. Murray, Susan I. Gerber, Stephen Lindstrom, Suxiang Tong
EPI_ISL_410044	California Department of Public Health	Pathogen Discovery, Respiratory Viruses Branch, Division of Viral Diseases, Centers for Dieases Control and Prevention	Jing Zhang, Krista Queen, Yan Li, Ying Tao, Anna Uehara, Clinton R. Paden, Xiaoyan Lu, Brian Lynch, Senthil Kumar K. Sakthivel, Brett L. Whitaker, Shifaq Kamili, Lijuan Wang, Janna' R. Murray, Susan I. Gerber, Stephen Lindstrom, Suxiang Tong
EPI_ISL_410045	IL Department of Public Health Chicago Laboratory	Pathogen Discovery, Respiratory Viruses Branch, Division of Viral Diseases, Centers for Dieases Control and Prevention	Yan Li, Jing Zhang, Krista Queen, Ying Tao, Anna Uehara, Clinton R. Paden, Xiaoyan Lu, Brian Lynch, Senthil Kumar K. Sakthivel, Brett L. Whitaker, Shifaq Kamili, Lijuan Wang, Janna' R. Murray, Susan I. Gerber, Stephen Lindstrom, Suxiang Tong
EPI_ISL_410301	National Influenza Centre, National Public Health Laboratory, Kathmandu, Nepal	The University of Hong Kong	Ranjit Sah , Runa Jha, Daniel Chu, Haogao Gu, Malik Peiris, Anup Bastola, Alfonso J. Rodriguez-Morales, Bibek Kumar Lal, Basu Dev Pandey, Leo Poon
EPI_ISL_410486,EPI_ISL_416745,EPI_ISL_416746	CNR Virus des Infections Respiratoires - France SUD	CNR Virus des Infections Respiratoires - France SUD	Bal, Antonin; Destras, Gregory; Gaymard, Alexandre; Bouscambert-Duchamp, Maude; Cheynet, Valérie; Brengel-Pesce, Karen; Morfin-Sherpa, Florence; Valette, Martine; Josset, Laurence; Lina, Bruno.
EPI_ISL_410531,EPI_ISL_410532	Dept. of Pathology, National Institute of Infectious Diseases	Pathogen Genomics Center, National Institute of Infectious Diseases	Tsuyoshi Sekizuka, Harutaka Katano, Shutoku Matsuyama, Naganori Nao, Kazuya Shirato, Motoi Suzuki, Hideki Hasegawa, Takaji Wakita, Makoto Takeda, Tadaki Suzuki, Makoto Kuroda
EPI_ISL_410535,EPI_ISL_414379,EPI_ISL_414380,EPI_ISL_420099,EPI_ISL_420100,EPI_ISL_420101,EPI_ISL_420102,EPI_ISL_420103,EPI_ISL_420104,EPI_ISL_420105,EPI_ISL_420106,EPI_ISL_420107,EPI_ISL_420108,EPI_ISL_420109,EPI_ISL_420110,EPI_ISL_420111	National Centre for Infectious Diseases	Programme in Emerging Infectious Diseases, Duke-NUS Medical School	Danielle E Anderson, Martin Linster, Yan Zhuang, Jayanthi Jayakumar, David CB Lye, Yee Sin Leo, Barnaby E Young, Yvonne CF Su, Gavin JD Smith
EPI_ISL_410536,EPI_ISL_410537	Singapore General Hospital, Molecular Laboratory, Division of Pathology	Programme in Emerging Infectious Diseases, Duke-NUS Medical School	Danielle E Anderson, Martin Linster, Yan Zhuang, Jayanthi Jayakumar, Kian Sing Chan, Lynette LE Oon, Shirin Kalimuddin, Jenny GH Low, Yvonne CF Su, Gavin JD Smith
EPI_ISL_410545	INMI Lazzaro Spallanzani IRCCS	Laboratory of Virology, INMI Lazzaro Spallanzani IRCCS	Maria R. Capobianchi, Cesare E. M. Gruber, Martina Rueca, Barbara Bartolini, Francesco Messina, Emanuela Giombini, Francesca Colavita, Concetta Castilletti, Eleonora Lalle, Fabrizio Carletti, Emanuele Nicastri, Giuseppe Ippolito.
EPI_ISL_410546	INMI Lazzaro Spallanzani IRCCS	Laboratory of Virology, INMI Lazzaro Spallanzani IRCCS	Maria R. Capobianchi, Cesare E. M. Gruber, Martina Rueca, Fabrizio Carletti, Barbara Bartolini, Francesco Messina, Emanuela Giombini, Francesca Colavita, Concetta Castilletti, Eleonora Lalle, Emanuele Nicastri, Giuseppe Ippolito.
EPI_ISL_410713,EPI_ISL_410714,EPI_ISL_410715	National Public Health Laboratory, National Centre for Infectious Diseases	National Public Health Laboratory, National Centre for Infectious Diseases	Octavia S, Mak TM, Cui L, Lin RTP
EPI_ISL_410716	National Public Health Laboratory, National Centre for Infectious Diseases	National Centre for Infectious Diseases, National Centre for Infectious Diseases	Octavia S, Mak TM, Cui L, Lin RTP
EPI_ISL_410719	National Public Health Laboratory	National Public Health Laboratory	Octavia S, Mak TM, Cui L, Lin RTP
EPI_ISL_411060,EPI_ISL_411066	Fujian Center for Disease Control and Prevention	Fujian Center for Disease Control and Prevention	Chen Wei, Zhang Yanhua, He Wenxiang, Weng Yuwei
EPI_ISL_411218	Department of Infectious and Tropical Diseases, Bichat Claude Bernard Hospital, Paris	Laboratoire Virpath, CIRI U111, UCBL1, INSERM, CNRS, ENS Lyon	Olivier Terrier, Aurélien Traversier, Julien Fouret, Yazdan Yazdanpanah, Xavier Lescure, Catherine Legras-Lachuer, Alexandre Gaymard, Bruno Lina, Manuel Rosa-Calatrava
EPI_ISL_411219,EPI_ISL_411220	Department of Infectious and Tropical Diseases, Bichat Claude Bernard Hospital, Paris	Laboratoire Virpath, CIRI U111, UCBL1, INSERM, CNRS, ENS Lyon	Olivier Terrier, Aurélien Traversier, Julien Fouret, Yazdan Yazdanpanah, Xavier Lescure, Alexandre Gaymard, Bruno Lina, Manuel Rosa-Calatrava
EPI_ISL_411902	Virology Unit, Institut Pasteur du Cambodge.	Virology Unit, Institut Pasteur du Cambodge (Sequencing done by: Jessica E Manning/Jennifer A Bohl at Malaria and Vector Research Research Laboratory, National Institute of Allergy and Infectious Diseases and Vida Ahyong from Chan-Zuckerberg Biohub)	Erik A Karlsson, Jennifer A Bohl, Vida Ahyong, Veasna Duong, Philippe Dussart, Jessica E Manning.
EPI_ISL_411915	Laboratory Medicine	Department of Laboratory Medicine, Lin-Kou Chang Gung Memorial Hospital, Taoyuan, Taiwan.	Kuo-Chien Tsao, Yu-Nong Gong, Shu-Li Yang, Yi-Chun Li, Chung-Guei Huang, Yhu-Chering Huang, Shin-Ru Shih
EPI_ISL_411926,EPI_ISL_411927	Taiwan Centers for Disease Control	Taiwan Centers for Disease Control	Ji-Rong Yang, Yu-Chi-Lin, Jung-Jung Mu, Ming-Tsan-Liu
EPI_ISL_411950	NHC Key laboratory of Enteric Pathogenic Microbiology, Institute of Pathogenic Microbiology	Jiangsu Provincial Center for Disease Control & Prevention	Lunbiao Cui,Kangchen Zhao,Xiaojuan Zhu,Yiyue Ge,Tao Wu,Bin Wu,Yin Chen,Fengcai Zhu,Baoli Zhu,Ming Wu
EPI_ISL_411951	Unit for Laboratory Development and Technology Transfer, Public Health Agency of Sweden	Unit for Laboratory Development and Technology Transfer, Public Health Agency of Sweden	Bengner,M., Palmerus,M., Lindsjo,O., Lind Karlberg,M., Monteil,V., Appelberg,S., Brave,A., Muradrasoli,S. and Tegmark-Wisell,K.
EPI_ISL_411952,EPI_ISL_411953	NHC Key laboratory of Enteric Pathogenic Microbiology, Institute of Pathogenic Microbiology	Jiangsu Provincial Center for Disease Control & Prevention	Kangchen Zhao, Xiaojuan Zhu, Lunbiao Cui, Tao Wu, Yiyue Ge, Bin Wu, Yin Chen, Fengcai Zhu, Baoli Zhu, Ming Wu
EPI_ISL_411954,EPI_ISL_411955	California Department of Public Health	Pathogen Discovery, Respiratory Viruses Branch, Division of Viral Diseases, Centers for Dieases Control and Prevention	Krista Queen, Anna Uehara, Jing Zhang, Yan Li, Ying Tao, Clinton R. Paden, Haibin Wang, Shifaq Kamili, Xiaoyan Lu, Brian Lynch, Senthil Kumar K. Sakthivel, Brett L. Whitaker, Lijuan Wang, Janna' R. Murray, Susan I. Gerber, Stephen Lindstrom, Suxiang Tong
EPI_ISL_411956	Texas Department of State Health Services	Pathogen Discovery, Respiratory Viruses Branch, Division of Viral Diseases, Centers for Dieases Control and Prevention	Krista Queen, Anna Uehara, Jing Zhang, Yan Li, Ying Tao, Clinton R. Paden, Haibin Wang, Shifaq Kamili, Xiaoyan Lu, Brian Lynch, Senthil Kumar K. Sakthivel, Brett L. Whitaker, Lijuan Wang, Janna' R. Murray, Susan I. Gerber, Stephen Lindstrom, Suxiang Tong
EPI_ISL_411957	Key Laboratory of Human Diseases, Comparative Medicine, Institute of Laboratory Animal Science	Key Laboratory of Human Diseases, Comparative Medicine, Institute of Laboratory Animal Science	Linlin,B., Lili,R., Shuran,G., Jiangning,L., Feifei,Q., Qi,L., Fengdi,L., Jing,X., Wei,D., Pin,Y., Yanfeng,X., Yajin,Q., Hong,G., Qiang,W., Mingya,L., Guanpeng,W., Shunyi,W., Zhiqi,S., Li,G., Lan,C., Conghui,W., Ying,W., Xinming,W., Yan,X., Qi,J. and Chuan,Q.
EPI_ISL_412026	Second Hospital of Anhui Medical University	Second Hospital of Anhui Medical University	Changtai Wang, Zhongping Liua, Zixiang Chen, Xin Huang, Mengyuan Xua, Tengfei He, Mengji Lu, Zhenhua Zhang
EPI_ISL_412028,EPI_ISL_412030	Hong Kong Department of Health	School of Public Health, The University of Hon g Kong	Dominic N.C. Tsang, Daniel K.W. Chu, Leo L.M. Poon, Malik Peiris
EPI_ISL_412029	Hong Kong Department of Health	The University of Hong Kong	Dominic N.C. Tsang, Daniel K.W. Chu, Leo L.M. Poon, Malik Peiris
EPI_ISL_412116,EPI_ISL_414005,EPI_ISL_414006,EPI_ISL_414007,EPI_ISL_414008,EPI_ISL_414009,EPI_ISL_414010,EPI_ISL_414011,EPI_ISL_414012,EPI_ISL_414013,EPI_ISL_414040,EPI_ISL_414041,EPI_ISL_414042,EPI_ISL_414043,EPI_ISL_414044,EPI_ISL_414522,EPI_ISL_414523,EPI_ISL_414524,EPI_ISL_414525,EPI_ISL_414526,EPI_ISL_415129,EPI_ISL_415130,EPI_ISL_415133,EPI_ISL_415134,EPI_ISL_415138,EPI_ISL_415140,EPI_ISL_4…
see above	Respiratory Virus Unit, Microbiology Services Colindale, Public Health England	Respiratory Virus Unit, Microbiology Services Colindale, Public Health England	Monica Galiano, Shahjahan Miah, Angie Lackenby, Omolola Akinbami, Tiina Talts, Leena Bhaw, Richard Myers, Steven Platt, Kirstin Edwards, Jonathan Hubb, Joanna Ellis, Maria Zambon
EPI_ISL_412459	Jingzhou Center for Disease Control and Prevention	Hubei Provincial Center for Disease Control and Prevention	Bin Fang, Xiang Li, Xiao Yu, Linlin Liu, Bo Yang, Faxian Zhan, Guojun Ye, Xixiang Huo, Junqiang Xu, Bo Yu, Kun Cai, Jing Li, Maoyi Chen,Jie Hu, Chunlin Mao, Yongzhong Jiang.
EPI_ISL_412862	California Department of Public Health	Pathogen Discovery, Respiratory Viruses Branch, Division of Viral Diseases, Centers for Disease Control and Prevention	Krista Queen, Anna Uehara, Jing Zhang, Yan Li, Ying Tao, Clinton R. Paden, Haibin Wang, Shifaq Kamili, Xiaoyan Lu, Brian Lynch, Senthil Kumar K. Sakthivel, Brett L. Whitaker, Lijuan Wang, Janna' R. Murray, Jasmine Padilla, Justin Lee, Susan I. Gerber, Stephen Lindstrom, Suxiang Tong
EPI_ISL_412869,EPI_ISL_412870,EPI_ISL_412871,EPI_ISL_412872,EPI_ISL_412873	Division of Viral Diseases, Center for Laboratory Control of Infectious Diseases, Korea Centers for Diseases Control and Prevention	Division of Viral Diseases, Center for Laboratory Control of Infectious Diseases, Korea Centers for Diseases Control and Prevention	Jeong-Min Kim, Yoon-Seok Chung, Namjoo Lee, Mi-Seon Kim, Sang Hee Woo, Hye-Jun Jo, Sehee Park, Heui Man Kim, Myung Guk Han
EPI_ISL_412912	State Health Office Baden-Württemberg	Charité Universitätsmedizin Berlin, Institute of Virology	Victor M Corman, Julia Schneider, Barbara Mühlemann, Talitha Veith, Jörn Beheim-Schwarzbach, Terry Jones, Rainer Oehme, Silke Fischer, Christian Drosten
EPI_ISL_412964	Hospital Israelita Albert Einstein	Instituto Adolfo Lutz Interdisciplinary Procedures Center Strategic Laboratory	Jaqueline Goes de Jesus, Claudio Tavares Sacchi, Daniela Bernardes Borges da Silva, Ingra Morales Claro, Flávia Cristina da Silva Sales, Claudia Regina Gonçalves, Joshua Quick, Maria do Carmo, Sampaio Tavares Timenetsky, Nicholas James Loman, Andrew Rambaut, Ester Cerdeira Sabino, Nuno Rodrigues Faria
EPI_ISL_412966	Technology Centre, Guangzhou Customs	Technology Centre, Guangzhou Customs	Shi,Y., Sun,J., Zheng,K., Huang,J. and Zhao,J.
EPI_ISL_412967	Technology Centre, Guangzhou Customs	Technology Centre, Guangzhou Customs	Shi,Y., Zheng,K., Sun,J., Huang,J., Zhu,A., Zhuang,Z., Dai,J., Chen,Z., Sun,F., Zhang,Z., Li,X. and Wang,Y.
EPI_ISL_412968,EPI_ISL_412969,EPI_ISL_420889,EPI_ISL_420890,EPI_ISL_445183	Takayuki Hishiki Kanagawa Prefectural Institute of Public Health	Takayuki Hishiki Kanagawa Prefectural Institute of Public Health	Hishiki,T., Suzuki,R., Sakuragi,J., Usui,K., Tanaka,Y., Kawai,J., Kogo,Y., Matsuki,Y., An,T., Hayashizaki,Y. and Takasaki,T.
EPI_ISL_412970	Washington State Department of Health	Seattle Flu Study	Helen Chu, Michael Boeckh, Janet Englund, Michael Famulare, Barry Lutz, Deborah Nickerson, Mark Rieder, Lea Starita, Matthew Thompson, Jay Shendure, and Trevor Bedford
EPI_ISL_412972	Instituto Nacional de Enfermedades Respiratorias	Instituto de Diagnostico y Referencia Epidemiologicos (INDRE)	Ramirez-Gonzalez Ernesto, Garces-Ayala Fabiola, Araiza-Rodriguez Adnan, Mendieta-Condado Edgar, Rodriguez-Maldonado Abril, Wong-Arambula Claudia, Vazquez-Perez Joel, Martinez Arturo, Boukadida Celia, Munoz-Medina Esteban, Sanchez Alejandro, Isa Pavel, Taboada Blanca, Lopez Susana, Arias Carlos, Barrera-Badillo Gisela, Hernandez-Rivas Lucia, Lopez-Martinez Irma
EPI_ISL_412973	Department of Infectious Diseases, Istituto Superiore di Sanità, Roma , Italy	Virology Laboratory, Scientific Department, Army Medical Center	Paola Stefanelli, Stefano Fiore, Antonella Marchi, Eleonora Benedetti, Concetta Fabiani, Giovanni Faggioni, Antonella Fortunato, Riccardo De Santis, Silvia Fillo, Anna Anselmo, Andrea Ciammaruconi, Stefano Palomba, Florigio Lista
EPI_ISL_412974	Department of Infectious Diseases, Istituto Superiore di Sanità, Rome, Italy	Virology Laboratory, Scientific Department, Army Medical Center	Paola Stefanelli, Stefano Fiore, Antonella Marchi, Eleonora Benedetti, Concetta Fabiani, Giovanni Faggioni, Antonella Fortunato, Silvia Fillo, Riccardo De Santis, Andrea Ciammaruconi, Giancarlo Petralito, Filippo Molinari, Florigio Lista
EPI_ISL_412978	The Central Hospital Of Wuhan	Hubei Provincial Center for Disease Control and Prevention	Bin Fang, Xiang Li, Xiao Yu, Linlin Liu, Bo Yang, Faxian Zhan, Guojun Ye, Xixiang Huo, Junqiang Xu, Bo Yu, Kun Cai, Jing Li, Yongzhong Jiang.
EPI_ISL_412979,EPI_ISL_412980	Union Hospital of Tongji Medical College, Huazhong University of Science and Technology	Hubei Provincial Center for Disease Control and Prevention	Bin Fang, Xiang Li, Xiao Yu, Linlin Liu, Bo Yang, Faxian Zhan, Guojun Ye, Xixiang Huo, Junqiang Xu, Bo Yu, Kun Cai, Jing Li, Yongzhong Jiang.
EPI_ISL_412981	CR&WISCO GENERAL HOSPITAL	Hubei Provincial Center for Disease Control and Prevention	Bin Fang, Xiang Li, Xiao Yu, Linlin Liu, Bo Yang, Faxian Zhan, Guojun Ye, Xixiang Huo, Junqiang Xu, Bo Yu, Kun Cai, Jing Li, Yongzhong Jiang.
EPI_ISL_412982	Wuhan Lung Hospital	Hubei Provincial Center for Disease Control and Prevention	Bin Fang, Xiang Li, Xiao Yu, Linlin Liu, Bo Yang, Faxian Zhan, Guojun Ye, Xixiang Huo, Junqiang Xu, Bo Yu, Kun Cai, Jing Li, Yongzhong Jiang.
EPI_ISL_412983	Tianmen Center for Disease Control and Prevention	Hubei Provincial Center for Disease Control and Prevention	Bin Fang, Xiang Li, Xiao Yu, Linlin Liu, Bo Yang, Faxian Zhan, Guojun Ye, Xixiang Huo, Junqiang Xu, Bo Yu, Kun Cai, Jing Li, YiFa Zhu, Yangyang Tao,Xierong Li,Yongzhong Jiang.
EPI_ISL_413014	Public Health Ontario Laboratory	Ontario Agency for Health Protection and Promotion (OAHPP)	Alireza Eshaghi, Samir N Patel, Jonathan B Gubbay, Vanessa G Allen, Christine Frantz, Aimin Li, Sandeep Nagra
EPI_ISL_413015	Public Health Ontario Laboratory	National Microbiology Laboratory	Shari Tyson, Anna Majer, Erika Landry, Morag Graham, Grace Seo, Philip Mabon, Natalie Knox, Adrian Zetner, Samira Mubareka, Rob Kozak, Jocelyne Lew, Darryl Falzarano, Gerdts Volker, Jonathan Gubbay, Stephanie Booth, Guillaume Poliquin, Tom Graefenhan, Matthew Gilmour, Nathalie Bastien, Yan Li, Timothy Booth
EPI_ISL_413016	Hospital Israelita Albert Einstein	Instituto Adolfo Lutz, Interdisciplinary Procedures Center, Strategic Laboratory	Jaqueline Goes de Jesus, Claudio Tavares Sacchi, Fabiana Cristina Pereira dos Santos, Ingra Morales Claro, Flávia Cristina da Silva Sales, Claudia Regina Gonçalves, Joshua Quick, Maria do Carmo Sampaio Tavares Timenetsky, Nicholas James Loman, Andrew Rambaut, Ester Cerdeira Sabino, Nuno Rodrigues Faria
EPI_ISL_413017,EPI_ISL_413018	Department of Microbiology, Institute for Viral Diseases, College of Medicine, Korea University	Department of Microbiology, Institute for Viral Diseases, College of Medicine, Korea University	Changmin Kang, Joon-Yong Bae, Jungmin Lee, Heedo Park, Juyoung Cho, Jeonghun Kim, Gee eun Lee, Cui Chunguang, Kyeong-ryeol Shin, Dong Min Kim, Jin Il Kim, Man-Seong Park
EPI_ISL_413019,EPI_ISL_413020	Department of Internal Medicine, Triemli Hospital	Institute of Medical Virology, University of Zurich	Stefan Schmutz, Maryam Zaheri, Verena Kufner, Patrick Redli, Fiona Steiner, Jon Huder, Riccarda Capaul, Andrea Zbinden, Jürg Böni, Michael Huber, Gerhard Eich, Alexandra Trkola
EPI_ISL_413021	Klinik Hirslanden Zurich	Institute of Medical Virology, University of Zurich	Stefan Schmutz, Maryam Zaheri, Verena Kufner, Gabriela Ziltener, Patrick Redli, Fiona Steiner, Jon Huder, Riccarda Capaul, Andrea Zbinden, Jürg Böni, Michael Huber, Christian Ruef, Alexandra Trkola
EPI_ISL_413022,EPI_ISL_413023,EPI_ISL_413024	Division of Infectious Diseases, University Hospital Zurich	Institute of Medical Virology, University of Zurich	Stefan Schmutz, Maryam Zaheri, Verena Kufner, Gabriela Ziltener, Patrick Redli, Fiona Steiner, Jon Huder, Riccarda Capaul, Andrea Zbinden, Jürg Böni, Michael Huber, Roberto Speck, Alexandra Trkola
EPI_ISL_413025	Harborview Medical Center	UW Virology Lab	Pavitra Roychoudhury, Arun Nalla, Hong Xie, Keith Jerome, Alexander Greninger
EPI_ISL_413213,EPI_ISL_413214	Centre for Infectious Diseases and Microbiology Laboratory Services	NSW Health Pathology - Institute of Clinical Pathology and Medical Research; Westmead Hospital; University of Sydney	Eden J-S, Carter I, Rahman H, Holmes EC, Rockett R, O’Sullivan MV, Sintchenko V, Chen SC, Maddocks S, Kok J and Dwyer DE for the 2019-nCoV Study Group*
EPI_ISL_413455	Washington State Public Health Lab	University of Washington Virology Lab	Pavitra Roychoudhury, Arun Nalla, Hong Xie, Keith Jerome, Alexander Greninger
EPI_ISL_413456	Seattle Flu Study, University of Washington Medical Center	Seattle Flu Study, University of Washington Medical Center	Chu et al
EPI_ISL_413457,EPI_ISL_413458	Washington State Public Health Lab	UW Virology Lab	Pavitra Roychoudhury, Arun Nalla, Hong Xie, Keith Jerome, Alexander Greninger
EPI_ISL_413459	Department of Pathology, Toshima Hospital	Pathogen Genomics Center, National Institute of Infectious Diseases	Tsuyoshi Sekizuka, Kentaro Itokawa, Takuya Adachi, Masahiro Sano, Jun Yamazaki, Ippei Miyamoto, Haruka Nishioka, Ja-Mun Chong, Noriko Nakajima, Yuko Sato, Minoru Tobiume, Harutaka Katano, Tadaki Suzuki, Makoto Kuroda
EPI_ISL_413485	Department of microbiology laboratory,Anhui Provincial Center for Disease Control and Prevention	Department of microbiology laboratory,Anhui Provincial Center for Disease Control and Prevention	Weiwei Li,Jun He,Yong Sun,Junling Yu,Qingqing Chen,Yuan Yuan,Yonglin Shi,Zhuhui Zhang,Yinglu Ge,Weidong Li,Bin Su,Zhirong Liu
EPI_ISL_413486	Valley Medical Center	University of Washington Virology Lab	Pavitra Roychoudhury, Arun Nalla, Hong Xie, Keith Jerome, Alexander Greninger
EPI_ISL_413487	Harborview Medical Center	University of Washington Virology Lab	Pavitra Roychoudhury, Arun Nalla, Hong Xie, Keith Jerome, Alexander Greninger
EPI_ISL_413488,EPI_ISL_414497,EPI_ISL_414498,EPI_ISL_414499,EPI_ISL_414505,EPI_ISL_414508,EPI_ISL_414509,EPI_ISL_417457,EPI_ISL_417458,EPI_ISL_417459,EPI_ISL_417460,EPI_ISL_417461,EPI_ISL_417462,EPI_ISL_417463,EPI_ISL_417464,EPI_ISL_417465,EPI_ISL_417466,EPI_ISL_417467,EPI_ISL_417468,EPI_ISL_419541,EPI_ISL_419542,EPI_ISL_419543,EPI_ISL_419544,EPI_ISL_419545,EPI_ISL_419546,EPI_ISL_419547,EPI_ISL_4…	Center of Medical Microbiology, Virology, and Hospital Hygiene, University of Duesseldorf	Center of Medical Microbiology, Virology, and Hospital Hygiene, University of Duesseldorf	Ortwin Adams, Marcel Andree, Alexander Dilthey, Torsten Feldt, Sandra Hauka, Torsten Houwaart, Björn-Erik Jensen, Detlef Kindgen-Milles, Malte Kohns Vasconcelos, Klaus Pfeffer, Tina Senff, Daniel Strelow, Jörg Timm, Andreas Walker, Tobias Wienemann
EPI_ISL_413489	Laboratorio di Microbiologia e Virologia, Università Vita-Salute San Raffaele, Milano	Laboratorio di Microbiologia e Virologia, Università Vita-Salute San Raffaele, Milano	R.A Diotti, E. Criscuolo, M. Castelli, V. Caputo, R. Ferrarese, M. Sampaolo, E. Boeri, I. Negri, V. Amato, G. Lo Raso, C. Di Resta, R. Burioni, M. Clementi, N. Mancini & N. Clementi
EPI_ISL_413490,EPI_ISL_416519	Auckland Hospital	Institute of Environmental Science and Research (ESR)	Matt Storey, Xiaoyun Ren, Gary McAuliffe, Sally Roberts, Matthew Blakiston, Erasmus Smit, Lauren Jelly, Joep de Ligt
EPI_ISL_413498,EPI_ISL_426383,EPI_ISL_426385,EPI_ISL_426387,EPI_ISL_426388,EPI_ISL_426391,EPI_ISL_426395,EPI_ISL_426396,EPI_ISL_426400,EPI_ISL_444027,EPI_ISL_444042,EPI_ISL_444043,EPI_ISL_463318	Pamela Youde Nethersole Eastern Hospital	Hong Kong Department of Health	Mak Gannon C.K., Cheng Peter K.C., Lam Edman T.K., Chan Rickjason C.W., Tsang Dominic N.C.
EPI_ISL_413513,EPI_ISL_413515	Division of Infectious Diseases, Department of Internal Medicine, Korea University College of Medicine	Department of Microbiology, Institute for Viral Diseases, College of Medicine, Korea University	Changmin Kang, Joon-Yong Bae, Jungmin Lee, Jin Gu Yoon, Heedo Park, Juyoung Cho, Jeonghun Kim, Gee Eun Lee, Cui Chunguang, Kyeong-ryeol Shin, Ji Yun Noh, Joon Young Song, Hee Jin Cheong, Woo Joo Kim, Jin Il Kim, Man-Seong Park
EPI_ISL_413514,EPI_ISL_413516	Department of Microbiology, Institute for Viral Diseases, College of Medicine, Korea University	Department of Microbiology, Institute for Viral Diseases, College of Medicine, Korea University	Changmin Kang, Joon-Yong Bae, Jungmin Lee, Jin Gu Yoon, Heedo Park, Juyoung Cho, Jeonghun Kim, Gee Eun Lee, Cui Chunguang, Kyeong-ryeol Shin, Ji Yun Noh, Joon Young Song, Hee Jin Cheong, Woo Joo Kim, Jin Il Kim, Man-Seong Park
EPI_ISL_413518,EPI_ISL_413519,EPI_ISL_413520,EPI_ISL_413521	Infectious Disease Control Center, Center for Disease Control and Prevention of PLA	Infectious Disease Control Center, Center for Disease Control and Prevention of PLA	Li,J., Li,L., Li,Z., Qiu,S., Song,H., Li,P. and Li,P.
EPI_ISL_413522	Indian Council of Medical Research - National Institute of Virology	National Influenza Center, Indian Council of Medical Research - National Institute of Virology	Potdar V, Yadav PD, Choudhary ML, Shete-Aich A
EPI_ISL_413523	Indian Council of Medical Research-National Institute of Virology	National Influenza Center, Indian Council of Medical Research-National Institute of Virology	Potdar V, Yadav PD, Choudhary ML, Shete-Aich A
EPI_ISL_413555	Wales Specialist Virology Centre	Public Health Wales Microbiology Cardiff	Catherine Moore, Cen Sabu, Joanne Watkins, Sally Corden, Tom Connor
EPI_ISL_413557,EPI_ISL_413558,EPI_ISL_413559,EPI_ISL_413561,EPI_ISL_413925,EPI_ISL_413928,EPI_ISL_413931,EPI_ISL_417324	California Department of Public Health	Chiu Laboratory, University of California, San Francisco	Xianding Deng, Scot Federman, Chao-Yang Pan, Hugo Guevara,Wei Gu, Debra A. Wadford, and Charles Y. Chiu
EPI_ISL_413560,EPI_ISL_416460,EPI_ISL_416461,EPI_ISL_416462,EPI_ISL_416465,EPI_ISL_416466,EPI_ISL_430113,EPI_ISL_430114,EPI_ISL_430115,EPI_ISL_430117,EPI_ISL_430118,EPI_ISL_430119,EPI_ISL_430121,EPI_ISL_430122,EPI_ISL_430123,EPI_ISL_430124,EPI_ISL_430125,EPI_ISL_430126,EPI_ISL_430127,EPI_ISL_430128,EPI_ISL_430129,EPI_ISL_430130,EPI_ISL_430131,EPI_ISL_430132,EPI_ISL_430133,EPI_ISL_430134,EPI_ISL_4…	Seattle Flu Study	Seattle Flu Study	Chu et al
EPI_ISL_413562,EPI_ISL_413563,EPI_ISL_413650,EPI_ISL_413651,EPI_ISL_413652,EPI_ISL_413653,EPI_ISL_414363,EPI_ISL_414364,EPI_ISL_414365,EPI_ISL_414366,EPI_ISL_414367,EPI_ISL_414368,EPI_ISL_414369,EPI_ISL_414591,EPI_ISL_414592,EPI_ISL_414593,EPI_ISL_414594,EPI_ISL_414595,EPI_ISL_414596,EPI_ISL_414597,EPI_ISL_414616,EPI_ISL_414617,EPI_ISL_414618,EPI_ISL_414619,EPI_ISL_414620,EPI_ISL_414621,EPI_ISL_4…
see above	UW Virology Lab	UW Virology Lab	Pavitra Roychoudhury, Hong Xie, Keith Jerome, Alexander Greninger
EPI_ISL_413564,EPI_ISL_413574	MHC West-Brabant	Erasmus Medical Center	David Nieuwenhuijse, Bas Oude Munnink, Reina Sikkema, Claudia Schapendonk, Irina Chestakova, Anne van der Linden, Mark Pronk, Pascal Lexmond, Corien Swaan, Manon Haverkate, Madelief Mollers, Mart Stein, Sandra Kengne Kamga Mobou, Jeroen van Kampen, Jolanda Voermans, Aura Timen, Corine GeurtsvanKessel, Annemiek van der Eijk, Richard Molenkamp, Marion Koopmans, on behalf of the Dutch national COVID…
EPI_ISL_413566,EPI_ISL_413577	MHC Gooi & Vechtstreek	Erasmus Medical Center	David Nieuwenhuijse, Bas Oude Munnink, Reina Sikkema, Claudia Schapendonk, Irina Chestakova, Anne van der Linden, Mark Pronk, Pascal Lexmond, Corien Swaan, Manon Haverkate, Madelief Mollers, Mart Stein, Sandra Kengne Kamga Mobou, Jeroen van Kampen, Jolanda Voermans, Aura Timen, Corine GeurtsvanKessel, Annemiek van der Eijk, Richard Molenkamp, Marion Koopmans, on behalf of the Dutch national COVID…
EPI_ISL_413568	MHC Drente	Erasmus Medical Center	David Nieuwenhuijse, Bas Oude Munnink, Reina Sikkema, Claudia Schapendonk, Irina Chestakova, Anne van der Linden, Mark Pronk, Pascal Lexmond, Corien Swaan, Manon Haverkate, Madelief Mollers, Mart Stein, Sandra Kengne Kamga Mobou, Jeroen van Kampen, Jolanda Voermans, Aura Timen, Corine GeurtsvanKessel, Annemiek van der Eijk, Richard Molenkamp, Marion Koopmans, on behalf of the Dutch national COVID…
EPI_ISL_413569,EPI_ISL_413570,EPI_ISL_413575,EPI_ISL_413576,EPI_ISL_413581	RIVM	Erasmus Medical Center	David Nieuwenhuijse, Bas Oude Munnink, Reina Sikkema, Claudia Schapendonk, Irina Chestakova, Anne van der Linden, Mark Pronk, Pascal Lexmond, Corien Swaan, Manon Haverkate, Madelief Mollers, Mart Stein, Sandra Kengne Kamga Mobou, Jeroen van Kampen, Jolanda Voermans, Aura Timen, Corine GeurtsvanKessel, Annemiek van der Eijk, Richard Molenkamp, Marion Koopmans, on behalf of the Dutch national COVID…
EPI_ISL_413571	MHC Brabant Zuidoost	Erasmus Medical Center	David Nieuwenhuijse, Bas Oude Munnink, Reina Sikkema, Claudia Schapendonk, Irina Chestakova, Anne van der Linden, Mark Pronk, Pascal Lexmond, Corien Swaan, Manon Haverkate, Madelief Mollers, Mart Stein, Sandra Kengne Kamga Mobou, Jeroen van Kampen, Jolanda Voermans, Aura Timen, Corine GeurtsvanKessel, Annemiek van der Eijk, Richard Molenkamp, Marion Koopmans, on behalf of the Dutch national COVID…
EPI_ISL_413572	MHC Kennemerland	Erasmus Medical Center	David Nieuwenhuijse, Bas Oude Munnink, Reina Sikkema, Claudia Schapendonk, Irina Chestakova, Anne van der Linden, Mark Pronk, Pascal Lexmond, Corien Swaan, Manon Haverkate, Madelief Mollers, Mart Stein, Sandra Kengne Kamga Mobou, Jeroen van Kampen, Jolanda Voermans, Aura Timen, Corine GeurtsvanKessel, Annemiek van der Eijk, Richard Molenkamp, Marion Koopmans, on behalf of the Dutch national COVID…
EPI_ISL_413573	Dienst Gezondheid & Jeugd Zuid-Holland Zuid	Erasmus Medical Center	David Nieuwenhuijse, Bas Oude Munnink, Reina Sikkema, Claudia Schapendonk, Irina Chestakova, Anne van der Linden, Mark Pronk, Pascal Lexmond, Corien Swaan, Manon Haverkate, Madelief Mollers, Mart Stein, Sandra Kengne Kamga Mobou, Jeroen van Kampen, Jolanda Voermans, Aura Timen, Corine GeurtsvanKessel, Annemiek van der Eijk, Richard Molenkamp, Marion Koopmans, on behalf of the Dutch national COVID…
EPI_ISL_413578,EPI_ISL_413582	ErasmusMC	Erasmus Medical Center	David Nieuwenhuijse, Bas Oude Munnink, Reina Sikkema, Claudia Schapendonk, Irina Chestakova, Anne van der Linden, Mark Pronk, Pascal Lexmond, Corien Swaan, Manon Haverkate, Madelief Mollers, Mart Stein, Sandra Kengne Kamga Mobou, Jeroen van Kampen, Jolanda Voermans, Aura Timen, Corine GeurtsvanKessel, Annemiek van der Eijk, Richard Molenkamp, Marion Koopmans, on behalf of the Dutch national COVID…
EPI_ISL_413579	MHC Haaglanden	Erasmus Medical Center	David Nieuwenhuijse, Bas Oude Munnink, Reina Sikkema, Claudia Schapendonk, Irina Chestakova, Anne van der Linden, Mark Pronk, Pascal Lexmond, Corien Swaan, Manon Haverkate, Madelief Mollers, Mart Stein, Sandra Kengne Kamga Mobou, Jeroen van Kampen, Jolanda Voermans, Aura Timen, Corine GeurtsvanKessel, Annemiek van der Eijk, Richard Molenkamp, Marion Koopmans, on behalf of the Dutch national COVID…
EPI_ISL_413580	MHC Hart voor Brabant	Erasmus Medical Center	David Nieuwenhuijse, Bas Oude Munnink, Reina Sikkema, Claudia Schapendonk, Irina Chestakova, Anne van der Linden, Mark Pronk, Pascal Lexmond, Corien Swaan, Manon Haverkate, Madelief Mollers, Mart Stein, Sandra Kengne Kamga Mobou, Jeroen van Kampen, Jolanda Voermans, Aura Timen, Corine GeurtsvanKessel, Annemiek van der Eijk, Richard Molenkamp, Marion Koopmans, on behalf of the Dutch national COVID…
EPI_ISL_413583	MHC Rotterdam-Rijnmond	Erasmus Medical Center	David Nieuwenhuijse, Bas Oude Munnink, Reina Sikkema, Claudia Schapendonk, Irina Chestakova, Anne van der Linden, Mark Pronk, Pascal Lexmond, Corien Swaan, Manon Haverkate, Madelief Mollers, Mart Stein, Sandra Kengne Kamga Mobou, Jeroen van Kampen, Jolanda Voermans, Aura Timen, Corine GeurtsvanKessel, Annemiek van der Eijk, Richard Molenkamp, Marion Koopmans, on behalf of the Dutch national COVID…
EPI_ISL_413584	unknown	Erasmus Medical Center	David Nieuwenhuijse, Bas Oude Munnink, Reina Sikkema, Claudia Schapendonk, Irina Chestakova, Anne van der Linden, Mark Pronk, Pascal Lexmond, Corien Swaan, Manon Haverkate, Madelief Mollers, Mart Stein, Sandra Kengne Kamga Mobou, Jeroen van Kampen, Jolanda Voermans, Aura Timen, Corine GeurtsvanKessel, Annemiek van der Eijk, Richard Molenkamp, Marion Koopmans, on behalf of the Dutch national COVID…
EPI_ISL_413586,EPI_ISL_413587	Foundation Elisabeth-Tweesteden Ziekenhuis	Erasmus Medical Center	David Nieuwenhuijse, Bas Oude Munnink, Reina Sikkema, Claudia Schapendonk, Irina Chestakova, Anne van der Linden, Mark Pronk, Pascal Lexmond, Corien Swaan, Manon Haverkate, Madelief Mollers, Mart Stein, Sandra Kengne Kamga Mobou, Jeroen van Kampen, Jolanda Voermans, Aura Timen, Corine GeurtsvanKessel, Annemiek van der Eijk, Richard Molenkamp, Marion Koopmans, on behalf of the Dutch national COVID…
EPI_ISL_413588,EPI_ISL_413589,EPI_ISL_413590	MHC Utrecht	Erasmus Medical Center	David Nieuwenhuijse, Bas Oude Munnink, Reina Sikkema, Claudia Schapendonk, Irina Chestakova, Anne van der Linden, Mark Pronk, Pascal Lexmond, Corien Swaan, Manon Haverkate, Madelief Mollers, Mart Stein, Sandra Kengne Kamga Mobou, Jeroen van Kampen, Jolanda Voermans, Aura Timen, Corine GeurtsvanKessel, Annemiek van der Eijk, Richard Molenkamp, Marion Koopmans, on behalf of the Dutch national COVID…
EPI_ISL_413591	MHC Flevoland	Erasmus Medical Center	David Nieuwenhuijse, Bas Oude Munnink, Reina Sikkema, Claudia Schapendonk, Irina Chestakova, Anne van der Linden, Mark Pronk, Pascal Lexmond, Corien Swaan, Manon Haverkate, Madelief Mollers, Mart Stein, Sandra Kengne Kamga Mobou, Jeroen van Kampen, Jolanda Voermans, Aura Timen, Corine GeurtsvanKessel, Annemiek van der Eijk, Richard Molenkamp, Marion Koopmans, on behalf of the Dutch national COVID…
EPI_ISL_413593	Laboratoire National de Santé	Erasmus Medical Center	David Nieuwenhuijse, Bas Oude Munnink, Reina Sikkema, Claudia Schapendonk, Irina Chestakova, Anne van der Linden, Mark Pronk, Pascal Lexmond, T. Abdelrahman, G. Fournier, J. Mossong, T. Nguyen, Jeroen van Kampen, Jolanda Voermans, Corine GeurtsvanKessel, Annemiek van der Eijk, Richard Molenkamp, Marion Koopmans, on behalf of the Dutch national COVID-19 response team.
EPI_ISL_413594	Centre for Infectious Diseases and Microbiology Laboratory Services	NSW Health Pathology - Institute of Clinical Pathology and Medical Research; Westmead Hospital; University of Sydney	Rockett R, Eden J-S, Lam C, Gray K, Timms, V, Gall, M, Alicia, A, Carter I, Rahman H, Holmes EC, , O’Sullivan MV, Sintchenko V, Chen SC, Maddocks S, Kok J and Dwyer DE for the 2019-nCoV Study Group*
EPI_ISL_413595	Centre for Infectious Diseases and Microbiology Laboratory Services	NSW Health Pathology - Institute of Clinical Pathology and Medical Research; Westmead Hospital; University of Sydney	Rockett R, Eden J-S, Lam C, Gray K, Timms, V, Gall, M, Carter I, Rahman H, Holmes EC, O’Sullivan MV, Sintchenko V, Chen SC, Maddocks S, Kok J and Dwyer DE for the 2019-nCoV Study Group*
EPI_ISL_413596	Centre for Infectious Diseases and Microbiology - Public Health	NSW Health Pathology - Institute of Clinical Pathology and Medical Research; Westmead Hospital; University of Sydney	Rockett R, Eden J-S, Lam C, Gray K, Timms, V, Gall, M, Carter I, Rahman H, Holmes EC, O’Sullivan MV, Sintchenko V, Chen SC, Maddocks S, Kok J and Dwyer DE for the 2019-nCoV Study Group*
EPI_ISL_413597	Centre for Infectious Diseases and Microbiology- Public Health	NSW Health Pathology - Institute of Clinical Pathology and Medical Research; Westmead Hospital; University of Sydney	Lam C, Eden J-S, Rockett R, Gray K, Timms, V, Gall, M, Carter I, Rahman H, Holmes EC, O’Sullivan MV, Sintchenko V, Chen SC, Maddocks S, Kok J and Dwyer DE for the 2019-nCoV Study Group*
EPI_ISL_413598	Centre for Infectious Diseases and Microbiology - Public Health	NSW Health Pathology - Institute of Clinical Pathology and Medical Research; Westmead Hospital; University of Sydney	Gray K, Eden J-S, Lam C, Rockett R, Timms, V, Gall, M, Carter I, Rahman H, Holmes EC, O’Sullivan MV, Sintchenko V, Chen SC, Maddocks S, Kok J and Dwyer DE for the 2019-nCoV Study Group*
EPI_ISL_413599	Centre for Infectious Diseases and Microbiology - Public Health	NSW Health Pathology - Institute of Clinical Pathology and Medical Research; Westmead Hospital; University of Sydney	Timms, V, Eden J-S, Lam C, Gray K, Rockett R, Gall, M, Carter I, Rahman H, Holmes EC, O’Sullivan MV, Sintchenko V, Chen SC, Maddocks S, Kok J and Dwyer DE for the 2019-nCoV Study Group*
EPI_ISL_413600	Centre for Infectious Diseases and Microbiology - Public Health	NSW Health Pathology - Institute of Clinical Pathology and Medical Research; Westmead Hospital; University of Sydney	Gall, M, Eden J-S, Lam C, Gray K, Timms, V, Rockett R, Carter I, Rahman H, Holmes EC, O’Sullivan MV, Sintchenko V, Chen SC, Maddocks S, Kok J and Dwyer DE for the 2019-nCoV Study Group*
EPI_ISL_413602,EPI_ISL_413603,EPI_ISL_413604,EPI_ISL_413605,EPI_ISL_414641,EPI_ISL_414642,EPI_ISL_414643,EPI_ISL_414644,EPI_ISL_414646,EPI_ISL_418385,EPI_ISL_418386,EPI_ISL_418387,EPI_ISL_418388,EPI_ISL_418389,EPI_ISL_418390,EPI_ISL_418391,EPI_ISL_418392,EPI_ISL_418393,EPI_ISL_418394,EPI_ISL_418395,EPI_ISL_418396,EPI_ISL_418397,EPI_ISL_418398,EPI_ISL_418399,EPI_ISL_418400,EPI_ISL_418401,EPI_ISL_4…	Department of Virology and Immunology, University of Helsinki and Helsinki University Hospital, Huslab Finland	Department of Virology, Faculty of Medicine, University of Helsinki, Helsinki, Finland	Teemu Smura, Hannimari Kallio-Kokko, Olli Vapalahti
EPI_ISL_413606,EPI_ISL_413607,EPI_ISL_413608,EPI_ISL_413609,EPI_ISL_413610,EPI_ISL_413611	unknown	Pathogen Discovery, Respiratory Viruses Branch, Division of Viral Diseases, Centers for Dieases Control and Prevention	Anna Uehara, Ying Tao, Clinton R. Paden, Krista Queen, Jing Zhang, Yan Li, Mary S. Keckler, Alison S Laufer Halpin, Haibin Wang, Jasmine Padilla, Justin Lee, Christopher A. Elkins, Susan I. Gerber, Suxiang Tong
EPI_ISL_413612,EPI_ISL_413613,EPI_ISL_413614,EPI_ISL_413615,EPI_ISL_413616,EPI_ISL_413617	unknown	Pathogen Discovery, Respiratory Viruses Branch, Division of Viral Diseases, Centers for Dieases Control and Prevention	Ying Tao, Clinton R. Paden, Krista Queen, Anna Uehara, Jing Zhang, Yan Li, Haibin Wang, Shifaq Kamili, Xiaoyan Lu, Brian Lynch, Senthil Kumar K. Sakthivel, Brett L. Whitaker, Lijuan Wang, Janna' R. Murray, Jasmine Padilla, Justin Lee, Susan I. Gerber, Stephen Lindstrom, Suxiang Tong
EPI_ISL_413618,EPI_ISL_413619,EPI_ISL_413620,EPI_ISL_413621,EPI_ISL_413622,EPI_ISL_413623	unknown	Pathogen Discovery, Respiratory Viruses Branch, Division of Viral Diseases, Centers for Dieases Control and Prevention	Clinton R. Paden, Ying Tao, Krista Queen, Anna Uehara, Jing Zhang, Yan Li, Haibin Wang, Shifaq Kamili, Xiaoyan Lu, Brian Lynch, Senthil Kumar K. Sakthivel, Brett L. Whitaker, Lijuan Wang, Janna' R. Murray, Jasmine Padilla, Justin Lee, Susan I. Gerber, Stephen Lindstrom, Suxiang Tong
EPI_ISL_413647	Centro Hospital do Porto, E.P.E. - H. Geral de Santo Antonio	Instituto Nacional de Saude (INSA)	Raquel Guiomar, Inês Costa, Pedro Pechirra, Joana Mendonça, Luís Vieira, Helena Ramos, Joana Isidro, Vítor Borges, João Paulo Gomes
EPI_ISL_413648	Centro Hospitalar e Universitário de Sao Joao, Porto	Instituto Nacional de Saude (INSA)	Raquel Guiomar, Inês Costa, Pedro Pechirra, Joana Mendonça, Luís Vieira, João Tiago Guimarães, Joana Isidro, Vítor Borges, João Paulo Gomes
EPI_ISL_413853,EPI_ISL_413854,EPI_ISL_413855,EPI_ISL_413856,EPI_ISL_413857,EPI_ISL_413858,EPI_ISL_413860,EPI_ISL_413861,EPI_ISL_413863,EPI_ISL_413864,EPI_ISL_413867,EPI_ISL_413884	Guangdong Provincial Institution of Public Health, Guangdong Provinical Center for Disease Control and Prevention	Guangdong Provincial Institution of Public Health	Jing Lu, Louis du Plessis, Liu Zhe, Jiufeng Sun, Sarah François, Huifang Lin, Moritz Kraemer, Jingju Peng, Qianlin Xiong, Runyu Yuan, Lilian Zeng, Pingping Zhou, Chuming Liang, Tao Liu, Wei Li, Juan Su, Huanying Zheng, Kang Min, Song Tie, Bo Peng, Shisong Fang, Wenzhe Su, Kuibiao Li, Ruilin Sun, Ru bai, Xi Tang, Minfeng Liang, Nuno Faria, Josh Quick, Andrew Rambaut, Verity Hill, Wenjun Ma, Nick L…
EPI_ISL_413996,EPI_ISL_413997,EPI_ISL_413999,EPI_ISL_414019,EPI_ISL_414020,EPI_ISL_414021,EPI_ISL_414022,EPI_ISL_414023	Laboratoire de Virologie, HUG	Swiss National Reference Centre for Influenza	LAUBSCHER Florian et al.
EPI_ISL_414014	Hospital Israelita Albert Einstein	Instituto Adolfo Lutz, Interdiciplinary Procedures Center, Strategic Laboratory	Claudio Tavares Sacchi, Claudia Regina Gonçalves, Katia Correia dos Santos, Carlos Henrique Camargo, Maria do Carmo Sampaito Tavares Timenetsky, Terezinha Maria de Paiva, Ester Cerdeira Sabino
EPI_ISL_414015	Hospital São Joaquim Beneficencia Portuguesa	Instituto Adolfo Lutz, Interdiciplinary Procedures Center, Strategic Laboratory	Claudio Tavares Sacchi, Claudia Regina Gonçalves, SimoneGuadagnucci Morillo, Carlos Henrique Camargo, Maria do Carmo Sampaito Tavares Timenetsky, Fabiana Cristina Pereira dos Santos Terezinha Maria de Paiva, Ester Cerdeira Sabino
EPI_ISL_414016	Hospital São Joaquim Beneficencia Portuguesa	Instituto Adolfo Lutz, Interdiciplinary Procedures Center, Strategic Laboratory	Claudio Tavares Sacchi, Claudia Regina Gonçalves, Audrey Cilli, Carlos Henrique Camargo, Maria do Carmo Sampaito Tavares Timenetsky, Daniela Bernardes Borges da Silva, Terezinha Maria de Paiva, Ester Cerdeira Sabino
EPI_ISL_414017	Hospital São Joaquim Beneficencia Portuguesa	Instituto Adolfo Lutz, Interdiciplinary Procedures Center, Strategic Laboratory	Claudio Tavares Sacchi, Claudia Regina Gonçalves, Fabiana Cristina Pereira dos Santos, Carlos Henrique Camargo, Maria do Carmo Sampaito Tavares Timenetsky, Daniela Bernardes Borges da Silva, Terezinha Maria de Paiva, Ester Cerdeira Sabino
EPI_ISL_414027	West of Scotland Specialist Virology Centre, NHSGGC	MRC-University of Glasgow Centre for Virus Research	Emma Thomson, Antonia Ho; Kathy Smollett, Daniel Mair, Stephen Carmichael, Ana da Silva Filipe; Richard Orton, David L Robertson; Alasdair MacLean, Rory Gunson.
EPI_ISL_414045	LACEN RJ - Laboratório Central de Saúde Pública Noel Nutels	Instituto Oswaldo Cruz FIOCRUZ - Laboratory of Respiratory Viruses and Measles (LVRS)	Paola Resende, Alisson Fabri, Joilson Xavier, Sunando Roy, Fernando Motta, Aline Mattos, Milene Miranda, Cristiana Garcia, Braulia Caetano, Maria Ogrzewalska, Jonathan Lopes, Luciana Appolinario, Maria Nóbrega, Marilda Siqueira
EPI_ISL_414378	National Centre for Infectious Diseases	Programme in Emerging Infectious Diseases, Duke-NUS Medical School	Danielle E Anderson, Martin Linster, Yan Zhuang, Jayanthi Jayakumar, Louisa Sun, David CB Lye, Yee Sin Leo, Barnaby E Young, Yvonne CF Su, Gavin JD Smith
EPI_ISL_414414,EPI_ISL_417031,EPI_ISL_418802,EPI_ISL_418803,EPI_ISL_418804,EPI_ISL_418807,EPI_ISL_418808,EPI_ISL_444611,EPI_ISL_444793	Pathology Queensland	Public Health Virology Laboratory	Bixing Huang, Alyssa Pyke, Amanda De Jong, Andrew Van Den Hurk, Carmel Taylor, David Warrilow, Doris Genge, Elisabeth Gamez, Glen Hewitson, Ian Maxwell Mackay, Inga Sultana, Jamie McMahon, Jean Barcelon, Judy Northill, Mitchell Finger, Natalie Simpson, Neelima Nair, Peter Burtonclay, Peter Moore, Sarah Wheatley, Sean Moody, Sonja Hall-Mendelin, Timothy Gardam, and Frederick Moore
EPI_ISL_414423,EPI_ISL_414424,EPI_ISL_414425,EPI_ISL_414426,EPI_ISL_414428,EPI_ISL_414429,EPI_ISL_414430,EPI_ISL_414431,EPI_ISL_414432,EPI_ISL_414433,EPI_ISL_414434,EPI_ISL_414435,EPI_ISL_414436,EPI_ISL_414437,EPI_ISL_414438,EPI_ISL_414439,EPI_ISL_414440,EPI_ISL_414441,EPI_ISL_414442,EPI_ISL_414443,EPI_ISL_414444,EPI_ISL_414445,EPI_ISL_414446,EPI_ISL_414448,EPI_ISL_414449,EPI_ISL_414450,EPI_ISL_4…	Dutch COVID-19 response team	Erasmus Medical Center	David Nieuwenhuijse, Bas Oude Munnink, Reina Sikkema, Claudia Schapendonk, Irina Chestakova, Anne van der Linden, Mark Pronk, Pascal Lexmond, Corien Swaan, Manon Haverkate, Madelief Mollers, Mart Stein, Sandra Kengne Kamga Mobou, Jeroen van Kampen, Jolanda Voermans, Aura Timen, Corine GeurtsvanKessel, Annemiek van der Eijk, Richard Molenkamp, Marion Koopmans, on behalf of the Dutch national COVID…
EPI_ISL_414476	MSHS Clinical Microbiology Laboratories	MSHS Pathogen Surveillance Program	Gopi Patel, Emilia Sordillo, Melissa Gitman, Alberto Paniz-mondolfi, Matthew Hernandez, Shelcie Fabre, Jose Polanco, Ana Sylvia Gonzalez-Reiche, Zenab Khan, Nancy Francoeur, Melissa Smith, Robert Sebra, Lisa Miorin, Wen-chun Liu, Randy Albrecht, Judith Aberg, Florian Krammer, Adolfo Garcia-Sarstre, Viviana Simon, Harm van Bakel
EPI_ISL_414477	The National Institute of Public Health Center for Epidemiology and Microbiology	State Veterinary Institute Prague	Alexander Nagy, Oldrich Bartos, Helena Jirincova, Klara Labska, Ludmila Novakova, Olga Storkanova, Dusan Trnka, Jaromira Vecerova
EPI_ISL_414479,EPI_ISL_414480,EPI_ISL_414481	unknown	Pathogen Discovery, Respiratory Viruses Branch, Division of Viral Diseases, Centers for Disease Control and Prevention	Ying Tao, Krista Queen, Clinton R. Paden, Anna Uehara, Jing Zhang, Yan Li, Mary S. Keckler, Alison S. Laufer Halpin, Haibin Wang, Jasmine Padilla, Justin Lee, Christopher A. Elkins, Susan I. Gerber, Suxiang Tong
EPI_ISL_414482,EPI_ISL_414483,EPI_ISL_414484,EPI_ISL_414485	unknown	Pathogen Discovery, Respiratory Viruses Branch, Division of Viral Diseases, Centers for Disease Control and Prevention	Krista Queen, Anna Uehara, Ying Tao, Clinton R. Paden, Jing Zhang, Yan Li, Haibin Wang, Shifaq Kamili, Xiaoyan Lu, Brian Lynch, Senthil Kumar K. Sakthivel, Brett L. Whitaker, Lijuan Wang, Janna' R. Murray, Jasmine Padilla, Justin Lee, Susan I. Gerber, Stephen Lindstrom, Suxiang Tong
EPI_ISL_414487,EPI_ISL_414586,EPI_ISL_414587,EPI_ISL_418516,EPI_ISL_418548,EPI_ISL_418580,EPI_ISL_418581,EPI_ISL_418582,EPI_ISL_418583,EPI_ISL_418584	UCD National Virus Reference Laboratory	UCD National Virus Reference Laboratory	Michael Carr, Gabriel Gonzalez, Jonathan Dean, Suzie Coughlan, Alison Murphy, Kevin Byrne, Ken Wolfe, Jeff Connell, Brendan Loftus, Cillian F De Gascun
EPI_ISL_414500	Virology Department, Sheffield Teaching Hospitals NHS Foundation Trust	Department of Infection, Immunity and Cardiovascular Disease, The Florey Institute, The Medical School, University of Sheffield	Thushan de Silva, Matthew Parker, Matthew Wyles, Mehmet Yavuz, Mohammad Raza, Cariad Evans
EPI_ISL_414510	Key Laboratory of Medical Molecular Virology (MOE/NHC/CAMS), School of Basic Medicine, Shanghai Medical College, Fudan University	Key Laboratory of Medical Molecular Virology (MOE/NHC/CAMS), School of Basic Medicine, Shanghai Medical College, Fudan University	Zhang,R., Yi,Z., Wang,Y., Teng,Z., Xu,W., Song,W., Cai,X., Sun,Z., Gu,C., Zhou,Y., Chen,H., Ye,R., Han,W., Zhu,Y., Feng,F., Fang,F., Li,C., Zhang,X., Qu,D., Fu,C., Xie,Y. and Yuan,Z.
EPI_ISL_414517,EPI_ISL_414519,EPI_ISL_414527,EPI_ISL_414528,EPI_ISL_414567,EPI_ISL_414569,EPI_ISL_414571	Hong Kong Department of Health	School of Public Health, The University of Hong Kong	Dominic N.C. Tsang, Daniel K.W. Chu, Leo L.M. Poon, Malik Peiris
EPI_ISL_414518	Tai Lung Veterinary Laboratory, Agriculture, Fisheries and Conservation Department	School of Public Health, The University of Hong Kong	Thomas S.H. Chung, Christopher J Brackman, Daniel K.W. Chu, Leo L.M. Poon, Malik Peiris
EPI_ISL_414520,EPI_ISL_414521	Bundeswehr Institute of Microbiology	Bundeswehr Institute of Microbiology	Mathias C Walter, Markus H Antwerpen and Roman Wölfel
EPI_ISL_414577,EPI_ISL_414578	Hospital de Talca, Chile	Instituto de Salud Publica de Chile	Andrés E. Castillo, Bárbara Parra, Paz Tapia, Alejandra Acevedo, Jaime Lagos, Winston Andrade, Loredana Arata, Gabriel Leal, Gisselle Barra, Carolina Tambley, Javier Tognarelli, Patricia Bustos, Soledad Ulloa, Rodrigo Fasce, Jorge Fernández.
EPI_ISL_414579	Clinica Alemana de Santiago, Chile	Instituto de Salud Publica de Chile	Andrés E. Castillo, Bárbara Parra, Paz Tapia, Alejandra Acevedo, Jaime Lagos, Winston Andrade, Loredana Arata, Gabriel Leal, Gisselle Barra, Carolina Tambley, Javier Tognarelli, Patricia Bustos, Soledad Ulloa, Rodrigo Fasce, Jorge Fernández.
EPI_ISL_414580	Clinica Santa Maria, Santiago, Chile	Instituto de Salud Publica de Chile	Andrés E. Castillo, Bárbara Parra, Paz Tapia, Alejandra Acevedo, Jaime Lagos, Winston Andrade, Loredana Arata, Gabriel Leal, Gisselle Barra, Carolina Tambley, Javier Tognarelli, Patricia Bustos, Soledad Ulloa, Rodrigo Fasce, Jorge Fernández.
EPI_ISL_414588,EPI_ISL_414589,EPI_ISL_414590,EPI_ISL_417189,EPI_ISL_417191,EPI_ISL_417192,EPI_ISL_417194,EPI_ISL_417196,EPI_ISL_417198,EPI_ISL_417469,EPI_ISL_417470,EPI_ISL_417471,EPI_ISL_417472,EPI_ISL_417473,EPI_ISL_417474,EPI_ISL_417475,EPI_ISL_417476,EPI_ISL_417477,EPI_ISL_417478,EPI_ISL_417479,EPI_ISL_417480,EPI_ISL_417492,EPI_ISL_417493,EPI_ISL_417494,EPI_ISL_417495,EPI_ISL_417496,EPI_ISL_4…	Minnesota Department of Health, Public Health Laboratory	Minnesota Department of Health, Public Health Laboratory	Matt Plumb, Jake Garfin and Xiong Wang
EPI_ISL_414598	Servicio Microbiologia, Hospital Clinico Universitario, Valencia	Sequencing and Bioinformatics Service and Molecular Epidemiology Research Group. FISABIO-Public Health.	David Navarro, Maria Alma Bracho, Giuseppe D'Auria, Griselda De Marco, Neris Garcia-Gonzalez, Fernando Gonzalez-Candelas
EPI_ISL_414600,EPI_ISL_414623	Laboratoire de Virologie Institut de Virologie - INSERM U 1109 Hôpitaux Universitaires de Strasbourg	National Reference Center for Viruses of Respiratory Infections, Institut Pasteur, Paris	Mélnie Albert, Marion Barbet, Sylvie Behillil, Méline Bizard, Angela Brisebarre, Flora Donati Vincent Enouf, Maud Vanpeene, Sylvie van der Werf, Samira Fafi-Kremer
EPI_ISL_414624	Centre Hositalier Universitaire de Rouen Laboratoire de Virologie	National Reference Center for Viruses of Respiratory Infections, Institut Pasteur, Paris	Mélnie Albert, Marion Barbet, Sylvie Behillil, Méline Bizard, Angela Brisebarre, Flora Donati Vincent Enouf, Maud Vanpeene, Sylvie van der Werf, Jean-Christophe Plantier
EPI_ISL_414625	Centre Hospitalier Régional Universitaire de Nantes Laboratoire de Virologie	National Reference Center for Viruses of Respiratory Infections, Institut Pasteur, Paris	Mélnie Albert, Marion Barbet, Sylvie Behillil, Méline Bizard, Angela Brisebarre, Flora Donati Vincent Enouf, Maud Vanpeene, Sylvie van der Werf, Marianne Coste-Burel
EPI_ISL_414626,EPI_ISL_415649,EPI_ISL_415651,EPI_ISL_415652	unknown	National Reference Center for Viruses of Respiratory Infections, Institut Pasteur, Paris	Mélnie Albert, Marion Barbet, Sylvie Behillil, Méline Bizard, Angela Brisebarre, Flora Donati Vincent Enouf, Maud Vanpeene, Sylvie van der Werf
EPI_ISL_414627,EPI_ISL_414628,EPI_ISL_414629,EPI_ISL_414630,EPI_ISL_414634,EPI_ISL_414635,EPI_ISL_414636,EPI_ISL_414637,EPI_ISL_414638,EPI_ISL_415654	Centre Hospitalier Compiègne Laboratoire de Biologie	National Reference Center for Viruses of Respiratory Infections, Institut Pasteur, Paris	Mélnie Albert, Marion Barbet, Sylvie Behillil, Méline Bizard, Angela Brisebarre, Flora Donati Vincent Enouf, Maud Vanpeene, Sylvie van der Werf, Raulin Olivia
EPI_ISL_414631,EPI_ISL_414632	Hôpital Robert Debré Laboratoire de Virologie	National Reference Center for Viruses of Respiratory Infections, Institut Pasteur, Paris	Mélnie Albert, Marion Barbet, Sylvie Behillil, Méline Bizard, Angela Brisebarre, Flora Donati Vincent Enouf, Maud Vanpeene, Sylvie van der Werf, Laurent Andreoletti
EPI_ISL_414633	Centre Hospitalier René Dubois Laboratoire de Microbiologie - Bât A	National Reference Center for Viruses of Respiratory Infections, Institut Pasteur, Paris	Mélnie Albert, Marion Barbet, Sylvie Behillil, Méline Bizard, Angela Brisebarre, Flora Donati Vincent Enouf, Maud Vanpeene, Sylvie van der Werf, Pascale Martres
EPI_ISL_414647,EPI_ISL_417437,EPI_ISL_417941,EPI_ISL_417942,EPI_ISL_417944,EPI_ISL_417946,EPI_ISL_417947,EPI_ISL_417948,EPI_ISL_417950,EPI_ISL_417955,EPI_ISL_420030,EPI_ISL_420031,EPI_ISL_420032,EPI_ISL_420033,EPI_ISL_420034,EPI_ISL_420035,EPI_ISL_420838,EPI_ISL_420839,EPI_ISL_420840,EPI_ISL_420841,EPI_ISL_420845,EPI_ISL_420847,EPI_ISL_420849,EPI_ISL_420851,EPI_ISL_420852,EPI_ISL_420853,EPI_ISL_4…	Viral Respiratory Lab, National Institute for Biomedical Research (INRB)	Pathogen Sequencing Lab, National Institute for Biomedical Research (INRB)	Placide Mbala-Kingebeni, Edith Nkwembe, Eddy Kinganda-Lusamaki, Amuri Aziza, Catherine Pratt, Matthias Pauthner, Josh Quick, Allison Black, James Hadfield, Trevor Bedford, Ian Goodfellow, Nick Loman, Kristian Andersen, Michael Wiley, Steve Ahuka-Mundeke, Jean-Jacques Muyembe Tamfum
EPI_ISL_414648,EPI_ISL_416457	Andersen Lab, The Scripps Research Institute	Andersen Lab, The Scripps Research Institute	Mark Zeller, Catie Anderson, Emily Spender, Sarah Topol, Raphaelle Klitting, Refugio Robles-Sikisaka, Karthik Gangavarapu, Laura Nicholson, Kristian Andersen
EPI_ISL_414663,EPI_ISL_414686,EPI_ISL_414688,EPI_ISL_414689,EPI_ISL_414690,EPI_ISL_414691,EPI_ISL_414692	State Key Laboratory of Respiratory Disease, National Clinical Research Center for Respiratory Disease, Guangzhou Institute of Respiratory Health, the First Affiliated Hospital of Guangzhou Medical University	The First Affiliated Hospital of Guangzhou Medical University & BGI-Shenzhen	Zhao et al
EPI_ISL_414687	State Key Laboratory of Respiratory Disease, National Clinical Research Center for Respiratory Disease, Guangzhou Institute of Respiratory Health, the First Affiliated Hospital of Guangzhou Medical University	the First Affiliated Hospital of Guangzhou Medical University & BGI-Shenzhen	Zhao et al
EPI_ISL_414936,EPI_ISL_414937,EPI_ISL_414938,EPI_ISL_414939,EPI_ISL_414940,EPI_ISL_414941	Shandong Provincial Center for Disease Control and Prevention	Beijing Institute of Microbiology and Epidemiology	Xiao-Lin Jiang, Xiao-Li Zhang, Xiang-Na Zhao, Cun-Bao Li, Jie Lei, Zeng-Qiang Kou, Wen-Kui Sun, Yang Hang, Feng Gao, Sheng-Xiang Ji, Can-Fang Lin, Bo Pang, Ming-Xiao Yao, Guo-Lin Wang, Lin Yao, Li-Jun Duan, Xiao Wei, Dian-Ming Kang, Mai-Juan Ma
EPI_ISL_415105	Laboratório Central de Saúde Pública Professor Gonçalo Moniz – LACEN/BA	Instituto Oswaldo Cruz FIOCRUZ - Laboratory of Respiratory Viruses and Measles (LVRS)	Paola Resende, Allison Fabri, Joilson Xavier, Sunando Roy, Fernando Motta, Aline Mattos, Milene Miranda, Cristiana Garcia, Braulia Caetano, Maria Ogrzewalska, Jonathan Lopes, Luciana Appolinario, Maria Nóbrega, Marilda Siqueira
EPI_ISL_415128	LACEN/ES - Laboratório Central de Saúde Pública do Espírito Santo	Instituto Oswaldo Cruz FIOCRUZ - Laboratory of Respiratory Viruses and Measles (LVRS)	Paola Resende, Allison Fabri, Joilson Xavier, Sunando Roy, Fernando Motta, Aline Mattos, Milene Miranda, Cristiana Garcia, Braulia Caetano, Maria Ogrzewalska, Jonathan Lopes, Luciana Appolinario, Maria Nóbrega, Marilda Siqueira
EPI_ISL_415151	MSHS Clinical Microbiology Laboratories	MSHS Pathogen Surveillance Program	Gopi Patel, Emilia Sordillo, Melissa Gitman, Alberto Paniz-mondolfi, Matthew Hernandez, Shelcie Fabre, Jose Polanco, Ana Silvia Gonzalez-Reiche, Zenab Khan, Nancy Francoeur, Melissa Smith, Robert Sebra, Lisa Miorin, Wen-chun Liu, Randy Albrecht, Judith Aberg, Florian Krammer, Adolfo Garcia-Sarstre, Viviana Simon, Harm van Bakel
EPI_ISL_415152	Gorgas Memorial Institute for Health Studies	Gorgas Memorial Institute for Health Studies	Danilo Franco, Sandra Lopez-Verges, Elimelec Valdespino, Claudia Gonzalez, Oris Chavarria, Ambar Moreno, Yamilka Diaz, Leyda Abrego, Juan M. Pascale, Alexander A. Martinez.
EPI_ISL_415153,EPI_ISL_415155	KU Leuven, Clinical and Epidemiological Virology	KU Leuven, Clinical and Epidemiological Virology	Bert Vanmechelen, Joan Marti-Carreras, Tony Wawina, Marc Van Ranst, Piet Maes
EPI_ISL_415154	KU Leuven, Clincal and Epidemiological Virology	KU Leuven, Clincal and Epidemiological Virology	Bert Vanmechelen, Joan Marti-Careras, Tony Wawina, Marc Van Ranst, Piet Maes.
EPI_ISL_415156,EPI_ISL_415157,EPI_ISL_415158,EPI_ISL_415159,EPI_ISL_418794,EPI_ISL_418795,EPI_ISL_418796,EPI_ISL_418797,EPI_ISL_418798,EPI_ISL_418800,EPI_ISL_418805,EPI_ISL_418806,EPI_ISL_418863,EPI_ISL_418981,EPI_ISL_418982,EPI_ISL_418983,EPI_ISL_418984,EPI_ISL_418985,EPI_ISL_418986,EPI_ISL_418987,EPI_ISL_418989	KU Leuven, Clinical and Epidemiological Virology	KU Leuven, Clinical and Epidemiological Virology	Bert Vanmechelen, Joan Marti-Carreras, Tony Wawina, Piet Maes
EPI_ISL_415435,EPI_ISL_415655,EPI_ISL_415656,EPI_ISL_415659,EPI_ISL_415920,EPI_ISL_416024	Wales Specialist Virology Centre	Public Health Wales Microbiology Cardiff	Catherine Moore, Joanne Watkins, Sally Corden, Tom Connor
EPI_ISL_415454,EPI_ISL_415455,EPI_ISL_415456,EPI_ISL_415457,EPI_ISL_415458,EPI_ISL_415459,EPI_ISL_415698,EPI_ISL_415699,EPI_ISL_415700,EPI_ISL_415701,EPI_ISL_415702,EPI_ISL_415703,EPI_ISL_415704,EPI_ISL_415705,EPI_ISL_415706,EPI_ISL_415707,EPI_ISL_415708,EPI_ISL_429196,EPI_ISL_429197,EPI_ISL_429199,EPI_ISL_429200,EPI_ISL_429201,EPI_ISL_429203,EPI_ISL_429204,EPI_ISL_429206,EPI_ISL_429207,EPI_ISL_4…	University Hospitals of Geneva Laboratory of Virology	University Hospitals of Geneva Laboratory of Virology	Laubscher F.
EPI_ISL_415539,EPI_ISL_415541,EPI_ISL_415542,EPI_ISL_415543,EPI_ISL_415544,EPI_ISL_417026,EPI_ISL_417027,EPI_ISL_417028,EPI_ISL_417958,EPI_ISL_417960,EPI_ISL_417964,EPI_ISL_417966,EPI_ISL_417971,EPI_ISL_417973,EPI_ISL_417974,EPI_ISL_417976,EPI_ISL_417977,EPI_ISL_418962,EPI_ISL_418963,EPI_ISL_418964,EPI_ISL_418965,EPI_ISL_418967,EPI_ISL_420803,EPI_ISL_420804,EPI_ISL_420805,EPI_ISL_420806,EPI_ISL_4…	Utah Public Health Laboratory	Utah Public Health Laboratory	Erin Young, Kelly Oakeson
EPI_ISL_415578,EPI_ISL_415581,EPI_ISL_415582,EPI_ISL_415583,EPI_ISL_415584,EPI_ISL_415587,EPI_ISL_418816,EPI_ISL_418817,EPI_ISL_418818,EPI_ISL_418819,EPI_ISL_418820,EPI_ISL_418821,EPI_ISL_418822,EPI_ISL_418823,EPI_ISL_418824,EPI_ISL_418825,EPI_ISL_418826,EPI_ISL_418827,EPI_ISL_418828,EPI_ISL_418829,EPI_ISL_418830,EPI_ISL_418831,EPI_ISL_418832,EPI_ISL_418833,EPI_ISL_418834,EPI_ISL_418835,EPI_ISL_4…	BCCDC Public Health Laboratory	BCCDC Public Health Laboratory	Harrigan, Prystajecky, Krajden, Lee, Kamelian, Lapointe, Choi, Hoang, Sekirov, Levett, Tyson, Snutch, Loman, Quick, Li, Gilmour
EPI_ISL_415629,EPI_ISL_415640	Virology Department, Royal Infirmary of Edinburgh, NHS Lothian	Virology Department, Royal Infirmary of Edinburgh, NHS Lothian	McHugh M, Dewar R, O’Toole Á, Rambaut A, Williams TC, Templeton K
EPI_ISL_415630,EPI_ISL_415631	West of Scotland Specialist Virology Centre, NHSGGC	MRC-University of Glasgow Centre for Virus Research	Kathy Smollett, Daniel Mair, Stephen Carmichael, Ana da Silva Filipe; Richard Orton, David L Robertson; Alasdair MacLean, Rory Gunson; Natasha Jesudason, Kathy Li, Antonia Ho; Emma Thomson.
EPI_ISL_415641,EPI_ISL_415642,EPI_ISL_415643,EPI_ISL_415644	R. G. Lugar Center for Public Health Research, National Center for Disease Control and Public Health (NCDC) of Georgia.	R. G. Lugar Center for Public Health Research, National Center for Disease Control and Public Health (NCDC) of Georgia.	Nato Kotaria, Marine Murtskhvaladze, Ann Machablishvili, Lela Sabadze, Mari Gavashelidze, Ana Papkiauri, Meri Pantsulaia, Gvantsa Brachveli, Tata Imnadze, Tamar Jashiashvili, Tea Tevdoradze, Ketevan Sidamonidze, Ekaterine Khmaladze, Ekaterine Zhghenti, Roena Sukhiashvili, Mariam Zakalashvili, Lela Urushadze, Magda Dgebuadze, Giorgi Tomashvili, Davit Tsaguria, Ekaterine Zangaladze, Nino Berishvili…
EPI_ISL_415646,EPI_ISL_415648,EPI_ISL_416143,EPI_ISL_416144,EPI_ISL_416153	Department of Virus and Microbiological Special diagnostics, Statens Serum Institut, Copenhagen, Denmark.	ViFU	Morten Rasmussen, Maiken Worsoe Rosenstierne , Anders Fomsgaard
EPI_ISL_415647,EPI_ISL_416140,EPI_ISL_416141,EPI_ISL_416142	Department of Virus and Microbiological Special diagnostics, Statens Serum Institut, Copenhagen, Denmark.	Statens Serum Institute	Morten Rasmussen, Maiken Worsoe Rosenstierne , Anders Fomsgaard
EPI_ISL_415650	Hôpital Instruction des Armées - BEGIN	National Reference Center for Viruses of Respiratory Infections, Institut Pasteur, Paris	Mélnie Albert, Marion Barbet, Sylvie Behillil, Méline Bizard, Angela Brisebarre, Flora Donati Vincent Enouf, Maud Vanpeene, Sylvie van der Werf, Christine Bigaillon
EPI_ISL_415657	Wales Specialist Virology Centre	Public Health Wales Microbiology Cardiff	Catherine Moore, Joanne watkins, Sally Corden, Tom Connor
EPI_ISL_415658,EPI_ISL_415660,EPI_ISL_415661	Laboratory of Molecular Virology, Pontificia Universidad Católica de Chile	MSHS Pathogen Surveillance Program	Rafael A. Medina, Pablo Vial, Tamara Garcia, Eileen Serrano, Ana Silvia Gonzalez-Reiche, Zenab Khan, Mitchell Sullivan, Ajay Obla, Matthew Hernandez, Hala Alshammary, Juan Soto, Shwetha Sridhar Hara, Ying-Chih Wang, Melissa Smith, Robert Sebra, Viviana Simon, Harm van Bakel
EPI_ISL_415709,EPI_ISL_415711,EPI_ISL_416042	State Key Laboratory for Diagnosis and Treatment of Infectious Diseases, National Clinical Research Center for Infectious Diseases, First Affiliated Hospital, Zhejiang University School of Medicine, Hangzhou, China. 310003	State Key Laboratory for Diagnosis and Treatment of Infectious Diseases, National Clinical Research Center for Infectious Diseases, First Affiliated Hospital, Zhejiang University School of Medicine, Hangzhou, China. 310003	Hangping Yao, Nanping Wu, Chao Jiang, Xiangyun Lu, Linfang Cheng, Fumin Liu, Zhigang Wu, Haibo Wu, Changzhong Jin, Min Zheng, Lanjuan Li
EPI_ISL_415710,EPI_ISL_420080,EPI_ISL_427815	WHO National Influenza Centre Russian Federation	WHO National Influenza Centre Russian Federation	Andrey Komissarov, Artem Fadeev, Anna Ivanova, Daria Danilenko
EPI_ISL_415741,EPI_ISL_415742,EPI_ISL_415743	Laboratory Medicine	Department of Laboratory Medicine, Lin-Kou Chang Gung Memorial Hospital, Taoyuan, Taiwan	Kuo-Chien Tsao, Yu-Nong Gong, Shu-Li Yang, Yi-Chun Liu, Chung-Guei Huang, Po-Wei Huang, Mei-Jen Hsiao, Cheng-Ta Yang, Cheng-Hsun Chiu, Chi-Hsien Huang, Kuang-Tso Le, Shu-Min Lin, Peng-Nien Huang, Kuo-Ming Lee, Guang-Wu Chen, Shin-Ru Shih
EPI_ISL_415787	Laboratorio de Referencia Nacional de Virus Respiratorio. Instituto Nacional de Salud. Peru	Laboratorio de Referencia Nacional de Biotecnologia y Biologia Molecular.Instituto Nacional de Salud.Peru	Carlos Padilla Rojas, Priscila Lope Pari, Karolyn Vega Chozo, Johanna Balbuena Torres, Omar Caceres Rey, Hemri Bailon Calderon, Maribel Huaringa Nuñez, Nancy Rojas Serrano
EPI_ISL_416028,EPI_ISL_416031,EPI_ISL_416032	National Influenza Center - Instituto Adolfo Lutz	Instituto Adolfo Lutz, Interdiciplinary Procedures Center, Strategic Laboratory	Claudio Tavares Sacchi, Claudia Regina Gonçalves, Carlos Henrique Camargo, Fabiana Cristina Pereira dos Santos, Daniela Bernardes Borges da Silva, Simone Guadagnucci Morillo, Adriano Abbud, Adriana Bugno, Maria do Carmo Sampaio Tavares Timenetsky, Terezinha Maria de Paiva
EPI_ISL_416029	Laboiratório Fleury	Instituto Adolfo Lutz, Interdiciplinary Procedures Center, Strategic Laboratory	Claudio Tavares Sacchi, Claudia Regina Gonçalves, Carlos Henrique Camargo, Fabiana Cristina Pereira dos Santos, Daniela Bernardes Borges da Silva, Simone Guadagnucci Morillo, Adriano Abbud, Adriana Bugno, Maria do Carmo Sampaio Tavares Timenetsky, Terezinha Maria de Paiva
EPI_ISL_416033,EPI_ISL_416034	Hospital Israelita Albert Einstein	Instituto Adolfo Lutz, Interdiciplinary Procedures Center, Strategic Laboratory	Claudio Tavares Sacchi, Claudia Regina Gonçalves, Carlos Henrique Camargo, Erica Valessa Ramos Gomes, Fabiana Cristina Pereira dos Santos, Daniela Bernardes Borges da Silva, Simone Guadagnucci Morillo, Adriano Abbud, Adriana Bugno, Maria do Carmo Sampaio Tavares Timenetsky, Terezinha Maria de Paiva
EPI_ISL_416035,EPI_ISL_416036	National Influenza Center - Instituto Adolfo Lutz	Instituto Adolfo Lutz, Interdiciplinary Procedures Center, Strategic Laboratory	Claudio Tavares Sacchi, Claudia Regina Gonçalves, Carlos Henrique Camargo, Erica Valessa Ramos Gomes, Fabiana Cristina Pereira dos Santos, Daniela Bernardes Borges da Silva, Simone Guadagnucci Morillo, Adriano Abbud, Adriana Bugno, Maria do Carmo Sampaio Tavares Timenetsky, Terezinha Maria de Paiva
EPI_ISL_416044,EPI_ISL_416046,EPI_ISL_416047,EPI_ISL_416425,EPI_ISL_416473,EPI_ISL_416474,EPI_ISL_418990,EPI_ISL_418991	State Key Laboratory for Diagnosis and Treatment of Infectious Diseases, National Clinical Research Center for Infectious Diseases, First Affiliated Hospital, Zhejiang University School of Medicine, Hangzhou, China 310003	State Key Laboratory for Diagnosis and Treatment of Infectious Diseases, National Clinical Research Center for Infectious Diseases, First Affiliated Hospital, Zhejiang University School of Medicine, Hangzhou, China 310003	Hangping Yao, Nanping Wu, Chao Jiang, Xiangyun Lu, Linfang Cheng, Fumin Liu, Zhigang Wu, Haibo Wu, Changzhong Jin, Min Zheng, Lanjuan Li
EPI_ISL_416314	Department of Microbiology, Faculty of Medicine, The Chinese University of Hong Kong, Hong Kong SAR, China	Department of Microbiology, Faculty of Medicine, Chinese University of Hong Kong, Hong Kong SAR, China	Zigui Chen, Paul KS Chan
EPI_ISL_416316,EPI_ISL_416317,EPI_ISL_416318,EPI_ISL_416319,EPI_ISL_416320,EPI_ISL_416321,EPI_ISL_416322,EPI_ISL_416323,EPI_ISL_416324,EPI_ISL_416325,EPI_ISL_416326,EPI_ISL_416327,EPI_ISL_416328,EPI_ISL_416329,EPI_ISL_416330,EPI_ISL_416331,EPI_ISL_416332,EPI_ISL_416333,EPI_ISL_416334,EPI_ISL_416335,EPI_ISL_416336,EPI_ISL_416337,EPI_ISL_416338,EPI_ISL_416339,EPI_ISL_416340,EPI_ISL_416341,EPI_ISL_4…	Shanghai Public Health Clinical Center, Shanghai Medical College, Fudan University	National Research Center for Translational Medicine (Shanghai), Ruijin Hospital affiliated to Shanghai Jiao Tong University School of Medicine & Shanghai Public Health Clinical Center	Shengyue Wang, Xiaonan Zhang, Gang Lu, Yun Tan, Yun Ling, Hongzhou Lu, Saijuan Chen
EPI_ISL_416411,EPI_ISL_416412,EPI_ISL_416415	Victorian Infectious Diseases Reference Laboratory (VIDRL)	Victorian Infectious Diseases Reference Laboratory and Microbiological Diagnostic Unit Public Health Laboratory, Doherty Institute	Caly L., Seemann T., Schultz M., Druce J., Taiaroa, G.
EPI_ISL_416420,EPI_ISL_416423	Yale Clinical Virology Laboratory	Grubaugh Lab - Yale School of Public Health	Joseph Fauver, Chantal Vogels, Anderson Brito, Tara Alpert, Nagarjuna Cheemarla, Ellen Foxman, Anthony Muyombwe, Jafar Razeq, Richard Martinello, Albert Ko, Marie-Louise Landry, Nathan Grubaugh
EPI_ISL_416426	Virological Research Group, Szentágothai Research Centre, University of Pécs	Bioinformatics Research Group, Szentágothai Research Centre, University of Pécs	Péter Urbán, Endre Gábor Tóth, Gábor Kemenesi, Róbert Herczeg, Attila Gyenesei, Ferenc Jakab
EPI_ISL_416427,EPI_ISL_416428,EPI_ISL_416429,EPI_ISL_416430,EPI_ISL_416431	National Influenza Center, National Institute of Hygiene and Epidemiology (NIHE)	National Influenza Center, National Institute of Hygiene and Epidemiology (NIHE)	Le Quynh Mai, Taichiro Takemura, Meng Ling Moi, Takeshi Nabeshima, Nguyen Le Khanh Hang, Hoang Vu Mai Phuong, Ung Thi Hong Trang, Le Thi Thanh, Nguyen Vu Son, Vuong Duc Cuong, Pham Thi Hien, Tran Thu Huong, Nguyen Phuong Anh, Pham Hong Quynh Anh, Kouichi Morita, Futoshi Hasebe, Dang Duc Anh
EPI_ISL_416432	Clinical Microbiology Lab	Infectious Disease Research Department, King Abdullah International Medical Research Center (KAIMRC)	Majed Alghoribi, Sadeem Alhayli, Abdulrahman Alswaji, Liliane Okdah, Sameera Al Johani, Michel Doumith
EPI_ISL_416458	Virology laboratory Ministry of Health Kuwait sequenced at Dasman Diabetes Institute	Dasman Diabetes Institute	Fahd Al-Mulla, Sumi John, Sara Alqabandi, Rasheeba iqbal, Motasem Melhem, Ebaa alOzairi, Qais Al-Duwairi
EPI_ISL_416467,EPI_ISL_416468,EPI_ISL_416469,EPI_ISL_416470,EPI_ISL_416471,EPI_ISL_416472,EPI_ISL_416475,EPI_ISL_416476,EPI_ISL_418792,EPI_ISL_418793	KU Leuven, Clinical and Epidemiological Virology	KU Leuven, Clinical and Epidemiological Virology	Bert Vanmechelen, Tony Wawina, Joan Marti-Carreras, Piet Maes
EPI_ISL_416477,EPI_ISL_416478,EPI_ISL_416479	R. G. Lugar Center for Public Health Research, National Center for Disease Control and Public Health (NCDC) of Georgia.	R. G. Lugar Center for Public Health Research, National Center for Disease Control and Public Health (NCDC) of Georgia.	Marine Murtskhvaladze, Nato Kotaria, Ann Machablishvili, Lela Sabadze, Mari Gavashelidze, Ana Papkiauri, Meri Pantsulaia, Gvantsa Brachveli, Tata Imnadze, Tamar Jashiashvili, Tea Tevdoradze, Ketevan Sidamonidze, Ekaterine Khmaladze, Ekaterine Zhghenti, Roena Sukhiashvili, Mariam Zakalashvili, Lela Urushadze, Magda Dgebuadze, Giorgi Tomashvili, Davit Tsaguria, Ekaterine Zangaladze, Nino Berishvili…
EPI_ISL_416480	R. G. Lugar Center for Public Health Research, National Center for Disease Control and Public Health (NCDC) of Georgia.	R. G. Lugar Center for Public Health Research, National Center for Disease Control and Public Health (NCDC) of Georgia.	Ann Machablishvili, Nato Kotaria, Marine Murtskhvaladze, Lela Sabadze, Mari Gavashelidze, Ana Papkiauri, Meri Pantsulaia, Gvantsa Brachveli, Tata Imnadze, Tamar Jashiashvili, Tea Tevdoradze, Ketevan Sidamonidze, Ekaterine Khmaladze, Ekaterine Zhghenti, Roena Sukhiashvili, Mariam Zakalashvili, Lela Urushadze, Magda Dgebuadze, Giorgi Tomashvili, Davit Tsaguria, Ekaterine Zangaladze, Nino Berishvili…
EPI_ISL_416481	R. G. Lugar Center for Public Health Research, National Center for Disease Control and Public Health (NCDC) of Georgia.	R. G. Lugar Center for Public Health Research, National Center for Disease Control and Public Health (NCDC) of Georgia.	Gvantsa Chanturia, Marine Murtskhvaladze, Nato Kotaria, Ann Machablishvili, Lela Sabadze, Mari Gavashelidze, Ana Papkiauri, Meri Pantsulaia, Gvantsa Brachveli, Tata Imnadze, Tamar Jashiashvili, Tea Tevdoradze, Ketevan Sidamonidze, Ekaterine Khmaladze, Ekaterine Zhghenti, Roena Sukhiashvili, Mariam Zakalashvili, Lela Urushadze, Magda Dgebuadze, Giorgi Tomashvili, Davit Tsaguria, Ekaterine Zangalad…
EPI_ISL_416482	R. G. Lugar Center for Public Health Research, National Center for Disease Control and Public Health (NCDC) of Georgia.	R. G. Lugar Center for Public Health Research, National Center for Disease Control and Public Health (NCDC) of Georgia.	Adam Kotorashvili, Marine Murtskhvaladze, Nato Kotaria, Ann Machablishvili, Lela Sabadze, Mari Gavashelidze, Ana Papkiauri, Meri Pantsulaia, Gvantsa Brachveli, Tata Imnadze, Tamar Jashiashvili, Tea Tevdoradze, Ketevan Sidamonidze, Ekaterine Khmaladze, Ekaterine Zhghenti, Roena Sukhiashvili, Mariam Zakalashvili, Lela Urushadze, Magda Dgebuadze, Giorgi Tomashvili, Davit Tsaguria, Ekaterine Zangalad…
EPI_ISL_416484	Servicio de Microbiología. Consorcio Hospital General Universitario de Valencia	Sequencing and Bioinformatics Service and Molecular Epidemiology Research Group. FISABIO-Public Health	Maria Dolores Ocete, Concepcion Gimeno, Giuseppe D'Auria, Griselda De Marco, Neris Garcia-Gonzalez, Maria Alma Bracho, Fernando Gonzalez-Candelas
EPI_ISL_416485	Servicio de Microbiologia. Consorcio Hospital General Universitario de Valencia	Sequencing and Bioinformatics Service and Molecular Epidemiology Research Group. FISABIO-Public Health	Griselda De Marco, Neris Garcia-Gonzalez, Maria Alma Bracho, Maria Dolores Ocete, Concepcion Gimeno, Giuseppe D'Auria, Fernando Gonzalez-Candelas
EPI_ISL_416487,EPI_ISL_419677,EPI_ISL_419682	Servicio de Microbiología. Consorcio Hospital General Universitario de Valencia	Sequencing and Bioinformatics Service and Molecular Epidemiology Research Group. FISABIO-Public Health	Giuseppe D'Auria, Griselda De Marco, Neris Garcia-Gonzalez, Maria Alma Bracho, Maria Dolores Ocete, Concepcion Gimeno, Fernando Gonzalez-Candelas
EPI_ISL_416488	ViroGenetics - BSL3 Laboratory of Virology; Human Genome Variation Research Group & Genomics Centre MCB; Bioinformatics Research Group Department of Virology	ViroGenetics - BSL3 Laboratory of Virology; Human Genome Variation Research Group & Genomics Centre MCB; Bioinformatics Research Group Department of Virology	Aleksandra Milewska, Ewelina Pośpiech, Agata Jarosz, Adrianna Klajmon, Kamila Marszałek, Katarzyna Pancer, Magdalena Rzeczkowska, Tomasz Wołkowicz, Katarzyna Zacharczuk, Agnieszka Kołakowska-Kulesza, Natalia Wolaniuk, Ewelina Hallman-Szelińska, Paweł P Łabaj, Wojciech Branicki, Krzysztof Pyrć
EPI_ISL_416489,EPI_ISL_416491,EPI_ISL_416492,EPI_ISL_416523,EPI_ISL_417200,EPI_ISL_417201,EPI_ISL_417202,EPI_ISL_417203,EPI_ISL_417204,EPI_ISL_417504,EPI_ISL_417505,EPI_ISL_417506,EPI_ISL_417507,EPI_ISL_417508,EPI_ISL_417509,EPI_ISL_417510,EPI_ISL_417512,EPI_ISL_417513,EPI_ISL_417514,EPI_ISL_417515,EPI_ISL_417516,EPI_ISL_417517,EPI_ISL_421283,EPI_ISL_421284,EPI_ISL_421285,EPI_ISL_421286,EPI_ISL_4…
see above	University of Wisconsin-Madison AIDS Vaccine Research Laboratories	University of Wisconsin-Madison AIDS Vaccine Research Laboratories	Gage Moreno, Katarina Braun, et al. AIDS Vaccine Research Laboratories
EPI_ISL_416493	CH Jean de Navarre Laboratoire de Biologie	National Reference Center for Viruses of Respiratory Infections, Institut Pasteur, Paris	Mélnie Albert, Marion Barbet, Sylvie Behillil, Méline Bizard, Angela Brisebarre, Flora Donati, Etienne Simon-Lorière, Vincent Enouf, Maud Vanpeene, Sylvie van der Werf
EPI_ISL_416494	Centre Hositalier Universitaire de Rouen Laboratoire de Virologie	National Reference Center for Viruses of Respiratory Infections, Institut Pasteur, Paris	Mélnie Albert, Marion Barbet, Sylvie Behillil, Méline Bizard, Angela Brisebarre, Flora Donati, Etienne Simon-Lorière, Vincent Enouf, Maud Vanpeene, Sylvie van der Werf, Jean-Christophe Plantier
EPI_ISL_416495,EPI_ISL_416496,EPI_ISL_416497	Centre Hospitalier Compiègne Laboratoire de Biologie	National Reference Center for Viruses of Respiratory Infections, Institut Pasteur, Paris	Mélnie Albert, Marion Barbet, Sylvie Behillil, Méline Bizard, Angela Brisebarre, Flora Donati, Etienne Simon-Lorière, Vincent Enouf, Maud Vanpeene, Sylvie van der Werf, Raulin Olivia
EPI_ISL_416498	Institut Médico légal- Hop R. Poincaré	National Reference Center for Viruses of Respiratory Infections, Institut Pasteur, Paris	Mélnie Albert, Marion Barbet, Sylvie Behillil, Méline Bizard, Angela Brisebarre, Flora Donati, Etienne Simon-Lorière, Vincent Enouf, Maud Vanpeene, Sylvie van der Werf
EPI_ISL_416499	LABM GH nord Essonne	National Reference Center for Viruses of Respiratory Infections, Institut Pasteur, Paris	Mélnie Albert, Marion Barbet, Sylvie Behillil, Méline Bizard, Angela Brisebarre, Flora Donati, Etienne Simon-Lorière, Vincent Enouf, Maud Vanpeene, Sylvie van der Werf
EPI_ISL_416502,EPI_ISL_416503,EPI_ISL_416504,EPI_ISL_416505,EPI_ISL_416506,EPI_ISL_416507,EPI_ISL_416508,EPI_ISL_416509,EPI_ISL_416510,EPI_ISL_416511,EPI_ISL_416512,EPI_ISL_416513	CHRU Pontchaillou - Laboratoire de Virologie	National Reference Center for Viruses of Respiratory Infections, Institut Pasteur, Paris	Mélnie Albert, Marion Barbet, Sylvie Behillil, Méline Bizard, Angela Brisebarre, Flora Donati, Etienne Simon-Lorière, Vincent Enouf, Maud Vanpeene, Sylvie van der Werf, Gisèle Lagathu
EPI_ISL_416514	Victorian Infectious Diseases Reference Laboratory (VIDRL)	Victorian Infectious Diseases Reference Laboratory and Microbiological Diagnostic Unit Public Health Laboratory, Doherty Institute	Caly L., Seemann T., Schultz M., Taiaroa, G., Druce J.
EPI_ISL_416521	Public Health Laboratory	Public Health Laboratory, Saudi CDC	Albarrag, A
EPI_ISL_416522	Public Health Laboratory, Saudi CDC	Public Health Laboratory, Saudi CDC	Albarrag,A
EPI_ISL_416524	Saitama Medical University Hospital	Saitama Medical University	Kazuo Imai
EPI_ISL_416525	Saitama Medical University	Saitama Medical University	Kazuo Imai
EPI_ISL_416538	Wellington Hospital	Institute of Environmental Science and Research (ESR)	Wellington SCL, Wellington Hospital, Riddiford Street, Newtown, Wellington 6021, New Zealand
EPI_ISL_416539	Wellington Hospital	Institute of Environmental Science and Research (ESR)	Matt Storey, Xiaoyun Ren, Craig Thornley, Maxim Bloomfield, Erasmus Smit, Lauren Jelly, Joep de Ligt
EPI_ISL_416541	Dasman Diabetes Institute and Virology Laboratory Ministry of Health	Dasman Diabetes Institute	Fahd Al-Mulla, Sumi John, Rasheeba Iqbal, Motasem Melhem, Ebaa AlOzairi, Sara Al-Qabandi, Qais Al-Duwairi
EPI_ISL_416542	Dasman Diabetes Institute	Dasman Diabetes Institute	Fahd Al-Mulla, Sumi John, Rasheeba Iqbal, Motasem Melhem, Ebaa AlOzairi, Sara Al-Qabandi, Qais Al-Duwairi
EPI_ISL_416543	Dasman Diabetes Institute	Dasman Diabetes Institute	Fahd Al-Mulla, Rasheeba Iqbal, Sumi John, Motasem Melhem, Ebaa AlOzairi, Sara Al-Qabandi, Qais Al-Duwairi
EPI_ISL_416565,EPI_ISL_416566,EPI_ISL_416567,EPI_ISL_416568,EPI_ISL_416569,EPI_ISL_416570,EPI_ISL_416571,EPI_ISL_416572,EPI_ISL_416573,EPI_ISL_416574,EPI_ISL_416575,EPI_ISL_416576,EPI_ISL_416577,EPI_ISL_416578,EPI_ISL_416579,EPI_ISL_416580,EPI_ISL_416581,EPI_ISL_416582,EPI_ISL_416583,EPI_ISL_416584,EPI_ISL_416585,EPI_ISL_416586,EPI_ISL_416587,EPI_ISL_416588,EPI_ISL_416589,EPI_ISL_416590,EPI_ISL_4…	Japanese Quarantine Stations	Pathogen Genomics Center, National Institute of Infectious Diseases	Tsuyoshi Sekizuka, Kentaro Itokawa, Rina Tanaka, Masanori Hashino, Tsutomu Kageyama, Shinji Saito, Ikuyo Takayama, Hideki Hasegawa, Takuri Takahashi, Hajime Kamiya, Takuya Yamagishi, Motoi Suzuki, Takaji Wakita, Makoto Kuroda
EPI_ISL_416730,EPI_ISL_416731,EPI_ISL_416732,EPI_ISL_416733,EPI_ISL_416734,EPI_ISL_416736,EPI_ISL_416738,EPI_ISL_416739,EPI_ISL_416740	Virology Department, Sheffield Teaching Hospitals NHS Foundation Trust	Department of Infection, Immunity and Cardiovascular Disease, The Florey Institute, The Medical School, University of Sheffield	Thushan de Silva, Matthew Parker, Adri Angyal, Rebecca Brown, Matthew Wyles, Mehmet Yavuz, Mohammad Raza, Cariad Evans
EPI_ISL_416742,EPI_ISL_416743	NRL for Influenza, Centrum Epidemiology and Microbiology of National Institute of Public Health, Czech Republic	Charite Universitaetsmedizin Berlin, Institute of Virology	Victor M Corman, Julia Schneider, Jörn Beheim-Schwarzbach, Talitha Veith, Barbara Muehlemann, Terry Jones, Akexander Nagy, Jaromira Vecerova, Dusan Trnka, Ludmila Novakova, Helena Jirincova, Christian Drosten
EPI_ISL_416744,EPI_ISL_418183,EPI_ISL_435403,EPI_ISL_435404,EPI_ISL_435405,EPI_ISL_435406,EPI_ISL_435407,EPI_ISL_435408,EPI_ISL_435409,EPI_ISL_435410,EPI_ISL_435411,EPI_ISL_435412,EPI_ISL_435413,EPI_ISL_435414,EPI_ISL_435415,EPI_ISL_435416,EPI_ISL_435417,EPI_ISL_435418,EPI_ISL_435419,EPI_ISL_435420,EPI_ISL_435421,EPI_ISL_435422,EPI_ISL_435423,EPI_ISL_435424,EPI_ISL_435425,EPI_ISL_435426,EPI_ISL_4…	Virological Research Group, Szentágothai Research Centre	Bioinformatics Research Group, Szentágothai Research Centre	Péter Urbán, Endre Gábor Tóth, Gábor Kemenesi, Róbert Herczeg, Attila Gyenesei, Ferenc Jakab
EPI_ISL_416747,EPI_ISL_416748,EPI_ISL_416750,EPI_ISL_416753,EPI_ISL_416754,EPI_ISL_416756,EPI_ISL_416758	Institut des Agents Infectieux (IAI) Hospices Civils de Lyon	CNR Virus des Infections Respiratoires - France SUD	Bal, Antonin; Destras, Gregory; Gaymard, Alexandre; Bouscambert-Duchamp, Maude; Cheynet, Valérie; Brengel-Pesce, Karen; Morfin-Sherpa, Florence; Valette, Martine; Josset, Laurence; Lina, Bruno.
EPI_ISL_416749	Centre Hospitalier de Valence	CNR Virus des Infections Respiratoires - France SUD	Bal, Antonin; Destras, Gregory; Gaymard, Alexandre; Bouscambert-Duchamp, Maude; Cheynet, Valérie; Brengel-Pesce, Karen; Morfin-Sherpa, Florence; Valette, Martine; Josset, Laurence; Lina, Bruno.
EPI_ISL_416751,EPI_ISL_416752	CHU Gabriel Montpied	CNR Virus des Infections Respiratoires - France SUD	Bal, Antonin; Destras, Gregory; Gaymard, Alexandre; Bouscambert-Duchamp, Maude; Cheynet, Valérie; Brengel-Pesce, Karen; Morfin-Sherpa, Florence; Valette, Martine; Josset, Laurence; Lina, Bruno.
EPI_ISL_416757	Centre Hospitalier de Bourg en Bresse	CNR Virus des Infections Respiratoires - France SUD	Bal, Antonin; Destras, Gregory; Gaymard, Alexandre; Bouscambert-Duchamp, Maude; Cheynet, Valérie; Brengel-Pesce, Karen; Morfin-Sherpa, Florence; Valette, Martine; Josset, Laurence; Lina, Bruno.
EPI_ISL_416829,EPI_ISL_416885,EPI_ISL_416886,EPI_ISL_416907	National Public Health Laboratory	Malaysia Genome Institute	Mohd Noor Mat Isa, Irni Suhayu Sapian, Yusuf Muhammad Noor, Nurhezreen Md Iqbal, Mohd Faizal Abu Bakar, Enizza Kasim, Shamsidar Sopie, Siti Noraini Othman, Azrin Ahmad, Nor Azfa Johari, Norazimah Tajudin, Noorliza Mohamad Noordin, W Afiza W Mohd Arifin, Rehan Shuhada Abu Bakar, Yu Kie Chem, Selvanesan Sengol, Hani Mat Hussin, Shahrul Hisham Zainal Ariffin
EPI_ISL_416830,EPI_ISL_416831,EPI_ISL_416832	NYU Langone Health	Department of Pathology and Medicine, New York University School of Medicine	John Chen, Dacia Dimartino, Xiaojun Feng, Adriana Heguy, Megan Hogan, Emily Huang, George Jour, Christian Marier, Matt Maurano, Mark Mulligan, Peter Meyn, Marie Samanovic-Golden, Amy Rapkiewicz, Guomiao Shen, Matija Snuderl, Gael Westby, Paul Zappile
EPI_ISL_416866,EPI_ISL_416884	National Public Health Laboratory	Malaysia Genome Institute	Mohd Noor Mat Isa, Irni Suhayu Sapian, Yusuf Muhammad Noor, Nurhezreen Md Iqbal, Mohd Faizal Abu Bakar, Enizza Kasim, Shamsidar Sopie, Siti Noraini Othman, Azrin Ahmad, Nor Azfa Johari, Norazimah Tajudin, Noorliza Mohamad Noordin, W Afiza W Mohd Arifin, Rehan Shuhada Abu Bakar, Yu Kie Chem, Selvanesan Sengol, Hani Mat Hussin, Shahrul Hisham Zainal Ariffin
EPI_ISL_416994	COMPLEJO ASISTENCIAL UNIVERSITARIO DE BURGOS	Instituto de Salud Carlos III	Iglesias-Caballero, M. Molinero Calamita, M. González-Esguevillas, M. Camarero S. Pozo F. Casas I. Jiménez P. Jiménez M. Zaballos A. Monzón, S. Varona, S. Juliá M. Cuesta I. Megias Lobón, G. Hospital: ------
EPI_ISL_417004,EPI_ISL_417008,EPI_ISL_417009,EPI_ISL_417014,EPI_ISL_417015,EPI_ISL_417016,EPI_ISL_417017,EPI_ISL_417018,EPI_ISL_417019,EPI_ISL_417020,EPI_ISL_417021,EPI_ISL_417022,EPI_ISL_417023,EPI_ISL_417025	Department of Clinical Microbiology	GIGA Medical Genomics	Durkin Keith, Artesi Maria, Bontems Sébastien, Boreux Raphaël, Meex Cécile, Melin Pierrette, Hayette Marie-Pierre, Bours Vincent.
EPI_ISL_417007	HOSPITAL SANTA MARIA NAI	Instituto de Salud Carlos III	Iglesias-Caballero, M. Molinero Calamita, M. González-Esguevillas, M. Camarero S. Pozo F. Casas I. Jiménez, P. Jiménez, M. Zaballos, A. Monzón, S. Varona, S. Juliá, M. Cuesta, I. García Costa, J.
EPI_ISL_417010,EPI_ISL_418252	FUNDACION JIMENEZ DIAZ	Instituto de Salud Carlos III	Iglesias-Caballero, M. Molinero Calamita, M. González-Esguevillas, M. Camarero, S. Pozo, F. Casas, I. Jiménez, P. Jiménez, M. Zaballos, A. Monzón, S. Varona, S. Juliá, M. Cuesta, I. Fernández Roblas, R.
EPI_ISL_417030	Centre for Infectious Diseases and Microbiology Laboratory Services	NSW Health Pathology - Institute of Clinical Pathology and Medical Research; Westmead Hospital; University of Sydney	Eden J-S, Rockett R, Carter I, Rahman H, Holmes EC, O’Sullivan MV, Sintchenko V, Chen SC, Maddocks S, Kok J and Dwyer DE for the 2019-nCoV Study Group*
EPI_ISL_417032	Rockhampton Base Hospital	Public Health Virology Laboratory	Bixing Huang, Alyssa Pyke, Amanda De Jong, Andrew Van Den Hurk, Carmel Taylor, David Warrilow, Doris Genge, Elisabeth Gamez, Glen Hewitson, Ian Maxwell Mackay, Inga Sultana, Jamie McMahon, Jean Barcelon, Judy Northill, Mitchell Finger, Natalie Simpson, Neelima Nair, Peter Burtonclay, Peter Moore, Sarah Wheatley, Sean Moody, Sonja Hall-Mendelin, Timothy Gardam, and Frederick Moore
EPI_ISL_417033	Sullivan Nicolaides Pathology	Public Health Virology Laboratory	Bixing Huang, Alyssa Pyke, Amanda De Jong, Andrew Van Den Hurk, Carmel Taylor, David Warrilow, Doris Genge, Elisabeth Gamez, Glen Hewitson, Ian Maxwell Mackay, Inga Sultana, Jamie McMahon, Jean Barcelon, Judy Northill, Mitchell Finger, Natalie Simpson, Neelima Nair, Peter Burtonclay, Peter Moore, Sarah Wheatley, Sean Moody, Sonja Hall-Mendelin, Timothy Gardam, and Frederick Moore
EPI_ISL_417034	Laboratorio de Ecologia de Doencas Transmissiveis na Amazonia, Instituto Leonidas e Maria Deane - Fiocruz Amazonia	Laboratorio de Ecologia de Doencas Transmissiveis na Amazonia, Instituto Leonidas e Maria Deane - Fiocruz Amazonia	Valdinete Nascimento, André Corado, Fernanda Nascimento, Ágatha Costa, Debora Duarte, Luciana Gonçalves, Michele Jesus, Sérgio Luz, Felipe Naveca
EPI_ISL_417064	Prince of Wales Hospital	Hong Kong Department of Health	Alan K.L. Tsang, Peter C.W. Yip, Edman T.K. Lam, Rickjason C.W. Chan, Dominic N.C. Tsang
EPI_ISL_417065,EPI_ISL_417066,EPI_ISL_417068,EPI_ISL_417069,EPI_ISL_417070,EPI_ISL_417071,EPI_ISL_417072,EPI_ISL_417073,EPI_ISL_417074,EPI_ISL_417075,EPI_ISL_417076,EPI_ISL_417077,EPI_ISL_417079,EPI_ISL_417080,EPI_ISL_417081,EPI_ISL_417082,EPI_ISL_417085,EPI_ISL_417086,EPI_ISL_417087,EPI_ISL_417088,EPI_ISL_417089,EPI_ISL_417090,EPI_ISL_417091,EPI_ISL_417092,EPI_ISL_417093,EPI_ISL_417095,EPI_ISL_4…	Washington State Department of Health	Seattle Flu Study	Chu etl al
EPI_ISL_417163,EPI_ISL_417164,EPI_ISL_417165	Seattle Flu Study	Seattle Flu Study	Chu etl al
EPI_ISL_417176,EPI_ISL_417178	Department of Pathology, Princess Margaret Hospital	Department of Health Technology and Informatics, Faculty of Health and Social Science, The Hong Kong Polytechnic University	Kenneth Siu-Sing LEUNG, Timothy Ting-Leung NG, Alan Ka-Lun WU, Miranda Chong-Yee YAU, Hiu-Yin LAO, Ming-Pan CHOI, Kingsley King-Gee TAM, Lam-Kwong LEE, Barry Kin-Chung WONG, Alex Yat-Man HO, Kam-Tong Yip, Kwok-Cheung LUNG, Raymond Wai-To LIU, Eugene Yuk-Keung TSO, Wai-Shing LEUNG, Man-Chun CHAN, Yuk-Yung NG, Kit-Man SIN, Kitty Sau-Chun FUNG, Sandy Ka-Yee CHAU, Wing-Kin TO, Tak-Lun Que, David Ho-K…
EPI_ISL_417185	Department of Pathology, United Christian Hospital	Department of Health Technology and Informatics, Faculty of Health and Social Science, The Hong Kong Polytechnic University	Kenneth Siu-Sing LEUNG, Timothy Ting-Leung NG, Alan Ka-Lun WU, Miranda Chong-Yee YAU, Hiu-Yin LAO, Ming-Pan CHOI, Kingsley King-Gee TAM, Lam-Kwong LEE, Barry Kin-Chung WONG, Alex Yat-Man HO, Kam-Tong Yip, Kwok-Cheung LUNG, Raymond Wai-To LIU, Eugene Yuk-Keung TSO, Wai-Shing LEUNG, Man-Chun CHAN, Yuk-Yung NG, Kit-Man SIN, Kitty Sau-Chun FUNG, Sandy Ka-Yee CHAU, Wing-Kin TO, Tak-Lun Que, David Ho-K…
EPI_ISL_417186,EPI_ISL_430297,EPI_ISL_435058	National Institute for Communicable Diseases of the National Health Laboratory Service	National Institute for Communicable Diseases of the National Health Laboratory Service	Allam M, Kwenda S, van Heusden P, Khumalo Z, Mohale T, Subramoney K, von Gottberg, A, Ismail A, Bhiman JN
EPI_ISL_417187,EPI_ISL_417188,EPI_ISL_417193,EPI_ISL_417197	Department of Clinical Pathology, Pamela Youde Nethersole Eastern Hospital	Department of Health Technology and Informatics, Faculty of Health and Social Science, The Hong Kong Polytechnic University	Kenneth Siu-Sing LEUNG, Timothy Ting-Leung NG, Alan Ka-Lun WU, Miranda Chong-Yee YAU, Hiu-Yin LAO, Ming-Pan CHOI, Kingsley King-Gee TAM, Lam-Kwong LEE, Barry Kin-Chung WONG, Alex Yat-Man HO, Kam-Tong Yip, Kwok-Cheung LUNG, Raymond Wai-To LIU, Eugene Yuk-Keung TSO, Wai-Shing LEUNG, Man-Chun CHAN, Yuk-Yung NG, Kit-Man SIN, Kitty Sau-Chun FUNG, Sandy Ka-Yee CHAU, Wing-Kin TO, Tak-Lun Que, David Ho-K…
EPI_ISL_417211,EPI_ISL_417212	Dunedin Hospital	University of Otago	M.E. Quiñones-Mateu, B. Lawley, J. Grant, R. Harfoot, J. Ussher
EPI_ISL_417318,EPI_ISL_417320	Santa Clara County Public Health Department	Chiu Laboratory, University of California, San Francisco	Xianding Deng, Scot Federman, Wei Gu, Elsa Villarino, Brandon Bonin, Debra A. Wadford, and Charles Y. Chiu
EPI_ISL_417330,EPI_ISL_417332	Chiu Laboratory, University of California, San Francisco	Chiu Laboratory, University of California, San Francisco	Xianding Deng, Scot Federman, Wei Gu, and Charles Y. Chiu
EPI_ISL_417333,EPI_ISL_417334,EPI_ISL_417335,EPI_ISL_417336,EPI_ISL_417337,EPI_ISL_417339	Institut des Agents Infectieux (IAI), Hospices Civils de Lyon	CNR Virus des Infections Respiratoires - France SUD	Antonin Bal, Gregory Destras, Gwendolyne Burfin, Solenne Brun, Carine Moustaud, Raphaelle Lamy, Alexandre Gaymard, Maude Bouscambert-Duchamp, Florence Morfin-Sherpa, Martine Valette, Laurence Josset, Bruno Lina
EPI_ISL_417338	Centre Hospitalier de Macon	CNR Virus des Infections Respiratoires - France SUD	Antonin Bal, Gregory Destras, Gwendolyne Burfin, Solenne Brun, Carine Moustaud, Raphaelle Lamy, Alexandre Gaymard, Maude Bouscambert-Duchamp, Florence Morfin-Sherpa, Martine Valette, Laurence Josset, Bruno Lina
EPI_ISL_417340	Centre Hospitalier de Bourg en Bresse	CNR Virus des Infections Respiratoires - France SUD	Antonin Bal, Gregory Destras, Gwendolyne Burfin, Solenne Brun, Carine Moustaud, Raphaelle Lamy, Alexandre Gaymard, Maude Bouscambert-Duchamp, Florence Morfin-Sherpa, Martine Valette, Laurence Josset, Bruno Lina
EPI_ISL_417383,EPI_ISL_417400	Centre for Infectious Diseases and Microbiology Public Health	NSW Health Pathology - Institute of Clinical Pathology and Medical Research; Westmead Hospital; University of Sydney	Rockett R, Eden J-S, Lam C, Gray K, Timms V, Gall M, Arnott A, Sadsad R, Carter I, Rahman H, Holmes EC, O’Sullivan MV, Sintchenko V, Chen SC, Maddocks S, Kok J and Dwyer DE for the 2019-nCoV Study Group
EPI_ISL_417384,EPI_ISL_417401	Centre for Infectious Diseases and Microbiology Public Health	NSW Health Pathology - Institute of Clinical Pathology and Medical Research; Westmead Hospital; University of Sydney	Eden J-S, Lam C, Gray K, Timms V, Gall M, Arnott A, Sadsad R, Carter I, Rahman H, Holmes EC, O’Sullivan MV, Sintchenko V, Chen SC, Maddocks S, Kok J, Dwyer DE and Rockett R for the 2019-nCoV Study Group
EPI_ISL_417385,EPI_ISL_417402	Centre for Infectious Diseases and Microbiology Public Health	NSW Health Pathology - Institute of Clinical Pathology and Medical Research; Westmead Hospital; University of Sydney	Lam C, Gray K, Timms V, Gall M, Arnott A, Sadsad R, Carter I, Rahman H, Holmes EC, O’Sullivan MV, Sintchenko V, Chen SC, Maddocks S, Kok J, Dwyer DE, Rockett R and Eden J-S for the 2019-nCoV Study Group
EPI_ISL_417386,EPI_ISL_417403	Centre for Infectious Diseases and Microbiology Public Health	NSW Health Pathology - Institute of Clinical Pathology and Medical Research; Westmead Hospital; University of Sydney	Gray K, Timms V, Gall M, Arnott A, Sadsad R, Carter I, Rahman H, Holmes EC, O’Sullivan MV, Sintchenko V, Chen SC, Maddocks S, Kok J, Dwyer DE, Rockett R, Eden J-S and Lam C for the 2019-nCoV Study Group
EPI_ISL_417387,EPI_ISL_417404	Centre for Infectious Diseases and Microbiology Public Health	NSW Health Pathology - Institute of Clinical Pathology and Medical Research; Westmead Hospital; University of Sydney	Timms V, Gall M, Arnott A, Sadsad R, Carter I, Rahman H, Holmes EC, O’Sullivan MV, Sintchenko V, Chen SC, Maddocks S, Kok J, Dwyer DE, Rockett R, Eden J-S, Lam C and Gray K for the 2019-nCoV Study Group
EPI_ISL_417388,EPI_ISL_417405	Centre for Infectious Diseases and Microbiology Public Health	NSW Health Pathology - Institute of Clinical Pathology and Medical Research; Westmead Hospital; University of Sydney	Gall M, Arnott A, Sadsad R, Carter I, Rahman H, Holmes EC, O’Sullivan MV, Sintchenko V, Chen SC, Maddocks S, Kok J, Dwyer DE, Rockett R, Eden J-S, Lam C, Gray K and Timms V for the 2019-nCoV Study Group
EPI_ISL_417389,EPI_ISL_417406	Centre for Infectious Diseases and Microbiology Public Health	NSW Health Pathology - Institute of Clinical Pathology and Medical Research; Westmead Hospital; University of Sydney	Arnott A, Sadsad R, Carter I, Rahman H, Holmes EC, O’Sullivan MV, Sintchenko V, Chen SC, Maddocks S, Kok J, Dwyer DE, Rockett R, Eden J-S, Lam C, Gray K, Timms V and Gall M for the 2019-nCoV Study Group
EPI_ISL_417390,EPI_ISL_417407	Centre for Infectious Diseases and Microbiology Public Health	NSW Health Pathology - Institute of Clinical Pathology and Medical Research; Westmead Hospital; University of Sydney	Sadsad R, Carter I, Rahman H, Holmes EC, O’Sullivan MV, Sintchenko V, Chen SC, Maddocks S, Kok J, Dwyer DE, Rockett R, Eden J-S, Lam C, Gray K, Timms V, Gall M and Arnott A for the 2019-nCoV Study Group
EPI_ISL_417391,EPI_ISL_417408	Centre for Infectious Diseases and Microbiology Public Health	NSW Health Pathology - Institute of Clinical Pathology and Medical Research; Westmead Hospital; University of Sydney	Carter I, Rahman H, Holmes EC, O’Sullivan MV, Sintchenko V, Chen SC, Maddocks S, Kok J, Dwyer DE, Rockett R, Eden J-S, Lam C, Gray K, Timms V, Gall M, Arnott A and Sadsad R for the 2019-nCoV Study Group
EPI_ISL_417392,EPI_ISL_417409	Centre for Infectious Diseases and Microbiology Public Health	NSW Health Pathology - Institute of Clinical Pathology and Medical Research; Westmead Hospital; University of Sydney	Rahman H, Holmes EC, O’Sullivan MV, Sintchenko V, Chen SC, Maddocks S, Kok J, Dwyer DE, Rockett R, Eden J-S, Lam C, Gray K, Timms V, Gall M, Arnott A, Sadsad R and Carter I for the 2019-nCoV Study Group
EPI_ISL_417393,EPI_ISL_417410	Centre for Infectious Diseases and Microbiology Public Health	NSW Health Pathology - Institute of Clinical Pathology and Medical Research; Westmead Hospital; University of Sydney	Holmes EC, O’Sullivan MV, Sintchenko V, Chen SC, Maddocks S, Kok J, Dwyer DE, Rockett R, Eden J-S, Lam C, Gray K, Timms V, Gall M, Arnott A, Sadsad R, Carter I and Rahman H for the 2019-nCoV Study Group
EPI_ISL_417394,EPI_ISL_417411	Centre for Infectious Diseases and Microbiology Public Health	NSW Health Pathology - Institute of Clinical Pathology and Medical Research; Westmead Hospital; University of Sydney	O’Sullivan MV, Sintchenko V, Chen SC, Maddocks S, Kok J, Dwyer DE, Rockett R, Eden J-S, Lam C, Gray K, Timms V, Gall M, Arnott A, Sadsad R, Carter I, Rahman H and Holmes EC for the 2019-nCoV Study Group
EPI_ISL_417395,EPI_ISL_417412	Centre for Infectious Diseases and Microbiology Public Health	NSW Health Pathology - Institute of Clinical Pathology and Medical Research; Westmead Hospital; University of Sydney	Sintchenko V, Chen SC, Maddocks S, Kok J, Dwyer DE, Rockett R, Eden J-S, Lam C, Gray K, Timms V, Gall M, Arnott A, Sadsad R, Carter I, Rahman H, Holmes EC and O’Sullivan MV for the 2019-nCoV Study Group
EPI_ISL_417396	Centre for Infectious Diseases and Microbiology Public Health	NSW Health Pathology - Institute of Clinical Pathology and Medical Research; Westmead Hospital; University of Sydney	Chen SC, Maddocks S, Kok J, Dwyer DE, Rockett R, Eden J-S, Lam C, Gray K, Timms V, Gall M, Arnott A, Sadsad R, Carter I, Rahman H, Holmes EC, O’Sullivan MV and Sintchenko V for the 2019-nCoV Study Group
EPI_ISL_417397	Centre for Infectious Diseases and Microbiology Public Health	NSW Health Pathology - Institute of Clinical Pathology and Medical Research; Westmead Hospital; University of Sydney	Maddocks S, Kok J, Dwyer DE, Rockett R, Eden J-S, Lam C, Gray K, Timms V, Gall M, Arnott A, Sadsad R, Carter I, Rahman H, Holmes EC, O’Sullivan MV, Sintchenko V and Chen SC for the 2019-nCoV Study Group
EPI_ISL_417398	Centre for Infectious Diseases and Microbiology Public Health	NSW Health Pathology - Institute of Clinical Pathology and Medical Research; Westmead Hospital; University of Sydney	Kok J, Dwyer DE, Rockett R, Eden J-S, Lam C, Gray K, Timms V, Gall M, Arnott A, Sadsad R, Carter I, Rahman H, Holmes EC, O’Sullivan MV, Sintchenko V, Chen SC and Maddocks S for the 2019-nCoV Study Group
EPI_ISL_417399	Centre for Infectious Diseases and Microbiology Public Health	NSW Health Pathology - Institute of Clinical Pathology and Medical Research; Westmead Hospital; University of Sydney	Dwyer DE, Rockett R, Eden J-S, Lam C, Gray K, Timms V, Gall M, Arnott A, Sadsad R, Carter I, Rahman H, Holmes EC, O’Sullivan MV, Sintchenko V, Chen SC, Maddocks S and Kok J for the 2019-nCoV Study Group
EPI_ISL_417413,EPI_ISL_428714,EPI_ISL_428715,EPI_ISL_428716,EPI_ISL_428718,EPI_ISL_428720,EPI_ISL_428722,EPI_ISL_428723,EPI_ISL_429861,EPI_ISL_429862,EPI_ISL_429863,EPI_ISL_429864,EPI_ISL_429866,EPI_ISL_429867,EPI_ISL_429868,EPI_ISL_429869,EPI_ISL_429870,EPI_ISL_429871,EPI_ISL_429872,EPI_ISL_429873	Ministry of Health Turkey	Ministry of Health Turkey	Fatma Bayrakdar,Ayşe Başak Altaş,Yasemin Coşgun,Gülay Korukluoğlu,Selçuk Kılıç
EPI_ISL_417418	Laboratory of Molecular Virology International Center fro Genetic Engineering and Biotechnology (ICGEB)	ARGO Open Lab Platform for Genome sequencing	Licastro D, Rajasekharan S, Dal Monego S, Segat L, D'Agaro P, Marcello A
EPI_ISL_417419,EPI_ISL_417421,EPI_ISL_428854	Laboratory of Molecular Virology International Center for Genetic Engineering and Biotechnology (ICGEB)	ARGO Open Lab Platform for Genome sequencing	Licastro D, Rajasekharan S, Dal Monego S, Segat L, D'Agaro P, Marcello A
EPI_ISL_417420	Jiangxi province Center for Disease Control and Prevention	Jiangxi province Center for Disease Control and Prevention	Li jian Xiong
EPI_ISL_417422,EPI_ISL_417424,EPI_ISL_417425,EPI_ISL_417426,EPI_ISL_417427,EPI_ISL_417428,EPI_ISL_417429,EPI_ISL_417430	KU Leuven, Clinical and Epidemiological Virology	KU Leuven, Clinical and Epidemiological Virology	Joan Marti-Carerras, Tony Wawina, Bert Vanmechelen, Piet Maes
EPI_ISL_417423	Laboratory of Molecular Virology International Center for Genetic Engineering and Biotechnology (ICGEB)	ARGO Open Lab Platform for Genome sequencing	Licastro D, Rajasekharan, Dal Monego S, Segat L, D'Agaro P, Marcello A
EPI_ISL_417444	Department of Healthcare Biotechnology, National University of Sciences and Technology (NUST)	Department of Healthcare Biotechnology, National University of Sciences and Technology (NUST)	Javed,A., Niazi,S.K., Ghani,E., Saqib,M., Janjua,H.A., Corman,V.M. and Zohaib,A.
EPI_ISL_417445,EPI_ISL_417446,EPI_ISL_417447	Laboratory of Infectious Diseases, Department of Biomedical and Clinical Sciences L. Sacco, University of Milan	Laboratory of Infectious Diseases, Department of Biomedical and Clinical Sciences L. Sacco, University of Milan	Gianguglielmo Zehender, Alessia Lai, Annalisa Bergna, Luca Meroni, Agostino Riva, Claudia Balotta, Maciej Tarkowski, Arianna Gabrieli, Dario Bernacchia, Stefano Rusconi, Giuliano Rizzardini, Spinello Antinori, Massimo Galli
EPI_ISL_417481	deCODE genetics	deCODE genetics	Daniel F Gudbjartsson, Agnar Helgason, Hakon Jonsson, Olafur T Magnusson, Pall Melsted, Gudmundur L Norddahl, Jona Saemundsdottir, Asgeir Sigurdsson, Patrick Sulem, Arna B Agustsdottir, Berglind Eiriksdottir, Run Fridriksdottir, Elisabet E Gardarsdottir, Gudmundur Georgsson, Olafia S Gretarsdottir, Kjartan R Gudmundsson, Thora R Gunnarsdottir, Arnaldur Gylfason, Hilma Holm, Brynjar O Jensson, Asl…
EPI_ISL_417482	Institute of Microbiology, Universidad San Francisco de Quito	Institute of Microbiology, Universidad San Francisco de Quito	Sully Márquez, Belén Prado-Vivar, Juan José Guadalupe, Bernardo Gutiérrez, Manuel Jibaja, Milton Tobar, Verónica Barragán, Patricio Rojas-Silva, Gabriel Trueba, Michelle Grunauer, Paúl Cárdenas
EPI_ISL_417483	Oslo University Hospital, Department of Medical Microbiology	Norwegian Institute of Public Health	Kathrine Stene-Johansen, Kamilla Heddeland Instefjord, Hilde Elshaug, Karoline Bragstad, Olav Hungnes
EPI_ISL_417484,EPI_ISL_417488,EPI_ISL_420135,EPI_ISL_420150	Oslo University Hospital, Department of Medical Microbiology	Norwegian Institute of Public Health, Department of Virology	Kathrine Stene-Johansen, Kamilla Heddeland Instefjord, Hilde Elshaug, Karoline Bragstad, Olav Hungnes
EPI_ISL_417485,EPI_ISL_420152	University Hospital of Northern Norway, Department for Microbiology and Infectious Disease Control	Norwegian Institute of Public Health, Department of Virology	Kathrine Stene-Johansen, Kamilla Heddeland Instefjord, Hilde Elshaug, Karoline Bragstad, Olav Hungnes
EPI_ISL_417486,EPI_ISL_417487,EPI_ISL_420147	Hospital of Southern Norway - Kristiansand, Department of Medical Microbiology	Norwegian Institute of Public Health, Department of Virology	Kathrine Stene-Johansen, Kamilla Heddeland Instefjord, Hilde Elshaug, Karoline Bragstad, Olav Hungnes
EPI_ISL_417491	Virology Laboratory, Department of Biomedical Sciences and Public Health, University Politecnica delle Marche	Virology and Legal Medicine Laboratories, Department of Biomedical Sciences and Public Health, University Politecnica delle Marche	Bagnarelli,P., Caucci,S., Di Sante,L., Menzo,S., Alessandrini,F., Onofri,V., Turchi,C., Tagliabracci,A.
EPI_ISL_417518,EPI_ISL_417519,EPI_ISL_417520,EPI_ISL_417521,EPI_ISL_417522,EPI_ISL_417523,EPI_ISL_417524,EPI_ISL_417525	Laboratory Medicine	Department of Laboratory Medicine, Lin-Kou Chang Gung Memorial Hospital, Taoyuan, Taiwan	Kuo-Chien Tsao, Yu-Nong Gong, Shu-Li Yang, Yi-Chun Liu, Chung-Guei Huang, Po-Wei Huang, Mei-Jen Hsiao, Cheng-Ta Yang, Cheng-Hsun Chiu, Peng-Nien Huang, Kuo-Ming Lee, Guang-Wu Chen , Shin-Ru Shih
EPI_ISL_417526,EPI_ISL_417527,EPI_ISL_417528,EPI_ISL_417529,EPI_ISL_417530,EPI_ISL_417531,EPI_ISL_417532,EPI_ISL_417533,EPI_ISL_417534	Laboratoire Nationale de Santé, Microbiology, Virology	Laboratoire Nationale de Santé, Microbiology, Epidemiology and Microbial Genomics	Anke Wienecke-Baldacchino, Ardashel Latsuzbaia, Jessica Tapp, Catherine Ragimbeau, Guillaume Fournier, Tamir Abdelrahman, Trung Nguyen Nguyen, Joel Mossong
EPI_ISL_417535,EPI_ISL_417536,EPI_ISL_417538,EPI_ISL_417540,EPI_ISL_417541,EPI_ISL_417542,EPI_ISL_417543,EPI_ISL_417544,EPI_ISL_417545,EPI_ISL_417548,EPI_ISL_417549,EPI_ISL_417590,EPI_ISL_417618,EPI_ISL_417655,EPI_ISL_417659,EPI_ISL_417663,EPI_ISL_417665,EPI_ISL_417666,EPI_ISL_417667,EPI_ISL_417668,EPI_ISL_417672,EPI_ISL_417676,EPI_ISL_424377,EPI_ISL_424378,EPI_ISL_424533,EPI_ISL_424535,EPI_ISL_4…	deCODE genetics	deCODE genetics	Daniel F Gudbjartsson; Agnar Helgason; Hakon Jonsson; Olafur T Magnusson; Pall Melsted; Gudmundur L Norddahl; Jona Saemundsdottir; Asgeir Sigurdsson; Patrick Sulem; Arna B Agustsdottir; Berglind Eiriksdottir; Run Fridriksdottir; Elisabet E Gardarsdottir; Gudmundur Georgsson; Olafia S Gretarsdottir; Kjartan R Gudmundsson; Thora R Gunnarsdottir; Arnaldur Gylfason; Hilma Holm; Brynjar O Jensson; Asl…
EPI_ISL_417550,EPI_ISL_417551,EPI_ISL_417553,EPI_ISL_417554,EPI_ISL_417555,EPI_ISL_417556,EPI_ISL_417557,EPI_ISL_417558,EPI_ISL_417559,EPI_ISL_417560,EPI_ISL_417561,EPI_ISL_417562,EPI_ISL_417563,EPI_ISL_417564,EPI_ISL_417565,EPI_ISL_417566,EPI_ISL_417567,EPI_ISL_417568,EPI_ISL_417569,EPI_ISL_417570,EPI_ISL_417571,EPI_ISL_417572,EPI_ISL_417573,EPI_ISL_417574,EPI_ISL_417575,EPI_ISL_417576,EPI_ISL_4…
see above	The National University Hospital of Iceland	deCODE genetics	Daniel F Gudbjartsson; Agnar Helgason; Hakon Jonsson; Olafur T Magnusson; Pall Melsted; Gudmundur L Norddahl; Jona Saemundsdottir; Asgeir Sigurdsson; Patrick Sulem; Arna B Agustsdottir; Berglind Eiriksdottir; Run Fridriksdottir; Elisabet E Gardarsdottir; Gudmundur Georgsson; Olafia S Gretarsdottir; Kjartan R Gudmundsson; Thora R Gunnarsdottir; Arnaldur Gylfason; Hilma Holm; Brynjar O Jensson; Asl…
EPI_ISL_417877,EPI_ISL_417878,EPI_ISL_417879,EPI_ISL_417880	Institute of Virology, Biomedical Research Center of the Slovak Academy of Sciences, Bratislava; Public Health Authority of the Slovak Republic, Bratislava	Institute of Virology, Biomedical Research Center of the Slovak Academy of Sciences, Bratislava; Comenius University Science Park, Bratislava	Monika Slávikova, Martina Ličková, Sabina Fumačová Havlíková, Juraj Koči, Juraj Kopáček, Elena Tichá, Edita Staroňová, Jaroslav Budiš, Werner Krampl, Miroslav Böhmer, Diana Rusňáková, Tomáš Szemeš, Boris Klempa
EPI_ISL_417917	Department of Medical Microbiology, University Malaya Medical Centre	Department of Medical Microbiology	Yoong Min CHONG, Sasheela PONNAMPALAVANAR, Sharifah Faridah SYED OMAR, Adeeba KAMARULZAMAN,Vijayan MUNUSAMY, Chee Kuan WONG, Cindy Shuan Ju TEH, I-Ching SAM, Yoke Fun Chan, University Malaya Medical Centre COVID Team
EPI_ISL_417918	Department of Medical Microbiology, University Malaya Medical Centre	Department of Medical Microbiology, Faculty of Medicine, University of Malaya	Yoong Min CHONG, Sasheela PONNAMPALAVANAR, Sharifah Faridah SYED OMAR, Adeeba KAMARULZAMAN,Vijayan MUNUSAMY, Chee Kuan WONG, Cindy Shuan Ju TEH, I-Ching SAM, Yoke Fun Chan, University Malaya Medical Centre COVID Team
EPI_ISL_417921	INMI Lazzaro Spallanzani IRCCS	Laboratory of Virology, INMI Lazzaro Spallanzani IRCCS	Martina Rueca, Barbara Bartolini, Francesco Messina, Cesare E. M. Gruber, Emanuela Giombini, Maria R. Capobianchi, Fabrizio Carletti, Francesca Colavita, Concetta Castilletti, Eleonora Lalle, Daniele Lapa, Giuseppe Ippolito.
EPI_ISL_417922	INMI Lazzaro Spallanzani IRCCS	Laboratory of Virology, INMI Lazzaro Spallanzani IRCCS	Cesare E. M. Gruber, Martina Rueca, Barbara Bartolini, Francesco Messina, Emanuela Giombini, Maria R. Capobianchi, Fabrizio Carletti, Francesca Colavita, Concetta Castilletti, Eleonora Lalle, Daniele Lapa, Giuseppe Ippolito.
EPI_ISL_417923	INMI Lazzaro Spallanzani IRCCS	Laboratory of Virology, INMI Lazzaro Spallanzani IRCCS	Francesco Messina, Barbara Bartolini, Martina Rueca, Cesare E. M. Gruber, Emanuela Giombini, Maria R. Capobianchi, Fabrizio Carletti, Francesca Colavita, Concetta Castilletti, Eleonora Lalle, Daniele Lapa, Giuseppe Ippolito.
EPI_ISL_417924	Secretaría de Salud Medellín	Instituto Nacional de Salud, Universidad Cooperativa de Colombia, Instituto Alexander von Humboldt, Imperial College-London, London School of Hygiene & Tropical Medicine	Marcela Mercado-Reyes, Katherine Laiton-Donato, Diego A. Álvarez-Díaz, Carlos Franco-Muñoz, Jose A. Usme-Ciro, Gloria Puerto, Nicolás D. Franco-Sierra, Mailyn A. Gonzalez, Zulma M. Cucunubá, Christian Julian Villabona‐Arenas, Liz Villabona-Arenas, Sussy Echeverria-Londoño, Astrid C. Flórez, Sergio Gomez Rangel, Luz Dary Rodriguez, Juliana Barbosa, Erika Ospitia, Diana Marcela Walteros-Acero, Mart…
EPI_ISL_417925	Laboratório Simili	Bioinformatics Laboratory / LNCC	Filipe Romero, Ana Paula Guimarães, Mariane Talon, Luiz Gonzaga Paula de Almeida, Ronaldo da Silva, Francisco Junior, Diana Mariani, Lídia Boullosa, Alexandra Gerber, Jaqueline Goes de Jesus, Ingra Morales Claro, Ester Cerdeira Sabino, Nuno Rodrigues Faria, Terezinha Marta Pereira, Pinto Castiñeiras, Isabela de Carvalho Leitão, Rafael de Mello Galliez, Cássia Cristina Alves Gonçalves, Érica Ramos…
EPI_ISL_417926	Laboratório Simili	Bioinformatics Laboratory / LNCC	Filipe Romero, Ana Paula Guimarães, Mariane Talon, Luiz Gonzaga Paula de Almeida, Ronaldo da Silva Francisco Junior, Diana Mariani, Lídia Boullosa, Alexandra Gerber, Jaqueline Goes de Jesus, Ingra Morales Claro, Ester Cerdeira Sabino, Nuno Rodrigues Faria, Terezinha Marta Pereira, Pinto Castiñeiras, Isabela de Carvalho Leitão, Rafael de Mello Galliez, Cássia Cristina Alves Gonçalves, Érica Ramos …
EPI_ISL_417931,EPI_ISL_417932,EPI_ISL_417933,EPI_ISL_417935,EPI_ISL_417937,EPI_ISL_417938,EPI_ISL_417939	UCSF Clinical Microbiology Laboratory	Chan-Zuckerberg Biohub	Shaun Arevalo, Josh Batson, Olga Botvinnik, Gloria Castaneda, Angela Detweiler, David Dynerman, Samantha Hao, Jack Kamm, Amy Kistler, G. Renuka Kumar, Chaz Langelier, Lucy Li, Steve Miller, Lusajo Mwakibete, Norma Neff, Angela Pisco, Maira Phelps, Michelle Tan, Chunyu Zhao
EPI_ISL_417952,EPI_ISL_417954,EPI_ISL_417956,EPI_ISL_417957,EPI_ISL_417961,EPI_ISL_417963,EPI_ISL_417967,EPI_ISL_418182	Hospital Universitario 12 de Octubre	Hospital Universitario La Paz	Elias Dahdouh, Sara González, Fernando Lázaro, Esther Viedma, Natalia Stella, Julio García, Juan Carlos Galán, Rafael Cantón, Mª Dolores Folgueira, Rafael Delgado, Jesús Mingorance
EPI_ISL_417969,EPI_ISL_417972,EPI_ISL_417975,EPI_ISL_417978	Hospital Universitario La Paz	Hospital Universitario La Paz	Elias Dahdouh, Sara González, Fernando Lázaro, Esther Viedma, Natalia Stella, Julio García, Juan Carlos Galán, Rafael Cantón, Mª Dolores Folgueira, Rafael Delgado, Jesús Mingorance
EPI_ISL_417979,EPI_ISL_417980,EPI_ISL_417981	Hospital Universitario Ramón y Cajal	Hospital Universitario La Paz	Elias Dahdouh, Sara González, Fernando Lázaro, Esther Viedma, Natalia Stella, Julio García, Juan Carlos Galán, Rafael Cantón, Mª Dolores Folgueira, Rafael Delgado, Jesús Mingorance
EPI_ISL_417982	Universidade Federal do Rio de Janeiro	Bioinformatics Laboratory - LNCC	Filipe Romero, Ana Paula Guimarães, Mariane Talon, Luiz Gonzaga Paula de Almeida, Ronaldo da Silva Francisco Junior, Diana Mariani, Lídia Boullosa,Alexandra Gerber, Jaqueline Goes de Jesus, Ingra Morales Claro, Ester Cerdeira Sabino, Nuno Rodrigues Faria, Terezinha Marta Pereira, Pinto Castiñeiras, Isabela de Carvalho Leitão, Rafael de Mello Galliez, Cássia Alves Gonçalves, Érica Ramos dos Santos…
EPI_ISL_417986,EPI_ISL_417987,EPI_ISL_417989	Centro Hospitalar e Universitario de Sao Joao, Porto	Instituto Nacional de Saude (INSA)	Guiomar et al
EPI_ISL_417988,EPI_ISL_417990,EPI_ISL_417991,EPI_ISL_417994,EPI_ISL_417995,EPI_ISL_417996,EPI_ISL_418010,EPI_ISL_418011,EPI_ISL_418012,EPI_ISL_418013,EPI_ISL_418014,EPI_ISL_418015,EPI_ISL_418016	CHULC - H Curry Cabral	Instituto Nacional de Saude (INSA)	Guiomar et al
EPI_ISL_417992,EPI_ISL_417993	CHULC - H D Estefania	Instituto Nacional de Saude (INSA)	Guiomar et al
EPI_ISL_417997,EPI_ISL_417998,EPI_ISL_417999	Centro Hospital do Porto, E.P.E. - H. Geral de Santo Antonio	Instituto Nacional de Saude (INSA)	Guiomar et al
EPI_ISL_418000,EPI_ISL_418001,EPI_ISL_418004	ARS Algarve - Laboratório Laura Ayres	Instituto Nacional de Saude (INSA)	Guiomar et al
EPI_ISL_418002	CHU Coimbra	Instituto Nacional de Saude (INSA)	Guiomar et al
EPI_ISL_418003,EPI_ISL_418007,EPI_ISL_418008,EPI_ISL_418019,EPI_ISL_418020,EPI_ISL_418021,EPI_ISL_418022	H Braga	Instituto Nacional de Saude (INSA)	Guiomar et al
EPI_ISL_418005	CHU Coimbra - Pediátrico	Instituto Nacional de Saude (INSA)	Guiomar et al
EPI_ISL_418006	CHBarreiro Montijo	Instituto Nacional de Saude (INSA)	Guiomar et al
EPI_ISL_418009,EPI_ISL_421463,EPI_ISL_421489,EPI_ISL_421493,EPI_ISL_421494	HSE Ilha Terceira - Angra do Heroismo	Instituto Nacional de Saude (INSA)	Guiomar et al
EPI_ISL_418017	CHMT	Instituto Nacional de Saude (INSA)	Guiomar et al
EPI_ISL_418018	H Garcia de Orta	Instituto Nacional de Saude (INSA)	Guiomar et al
EPI_ISL_418023,EPI_ISL_421466,EPI_ISL_421467	H Evora	Instituto Nacional de Saude (INSA)	Guiomar et al
EPI_ISL_418024	CHUA - Faro	Instituto Nacional de Saude (INSA)	Guiomar et al
EPI_ISL_418025,EPI_ISL_421462,EPI_ISL_421468,EPI_ISL_421469,EPI_ISL_421470,EPI_ISL_421471,EPI_ISL_421488,EPI_ISL_421490,EPI_ISL_421492,EPI_ISL_421495	H Santarem	Instituto Nacional de Saude (INSA)	Guiomar et al
EPI_ISL_418026,EPI_ISL_421449,EPI_ISL_421459,EPI_ISL_421460,EPI_ISL_421461	H Dr. Nelio Mendonca - Funchal	Instituto Nacional de Saude (INSA)	Guiomar et al
EPI_ISL_418027,EPI_ISL_421453,EPI_ISL_421464,EPI_ISL_421465	CHTMAD	Instituto Nacional de Saude (INSA)	Guiomar et al
EPI_ISL_418085,EPI_ISL_418090,EPI_ISL_418093,EPI_ISL_418096,EPI_ISL_418100,EPI_ISL_418101,EPI_ISL_418102,EPI_ISL_418103,EPI_ISL_418104,EPI_ISL_418105,EPI_ISL_418106,EPI_ISL_418107,EPI_ISL_418108,EPI_ISL_418110,EPI_ISL_418111,EPI_ISL_418112,EPI_ISL_418113,EPI_ISL_418114,EPI_ISL_418115,EPI_ISL_418116,EPI_ISL_418117,EPI_ISL_418118,EPI_ISL_418119,EPI_ISL_418120,EPI_ISL_418121,EPI_ISL_418122,EPI_ISL_4…	Wales Specialist Virology Centre	Public Health Wales Microbiology Cardiff	Catherine Moore, Joanne Watkins, Sally Corden, Sara Rey, Matt Bull, Tom Connor
EPI_ISL_418184,EPI_ISL_418187,EPI_ISL_418188,EPI_ISL_419651,EPI_ISL_422453,EPI_ISL_422459	Gundersen Molecular Diagnostics Laboratory	Kabara Cancer Research Institute	Craig S. Richmond & Paraic A. Kenny
EPI_ISL_418186,EPI_ISL_451149	M.P Shah Government Medocal college Jamnagar	Gujarat Biotechnology Research Centre	Janvi Raval, Zarna Patel, Monika Gandhi, Pinal Trivedi, Maharshi Pandya, Amit Kanani, Nidhi Patel, Nitin Savaliya, Raghawendra Kumar, Dinesh Kumar, Zuber Saiyed, Komal Patel, Labdhi Pandya, Snehal Bagatharia, Ramesh Pandit, Tejas Shah, Ankit Hinsu, Pritesh Sabara, Apurvasinh Puvar, Binita Aring, Bhavesh Modi, Gaurishankar Shrimali, R D Dixit, A M Kadri, Priti Pandita, Chaitanya Joshi, Madhvi Josh…
EPI_ISL_418192,EPI_ISL_418193,EPI_ISL_418196,EPI_ISL_418197,EPI_ISL_418198,EPI_ISL_418199,EPI_ISL_418200,EPI_ISL_418203,EPI_ISL_418204	NYU Langone Health	Department of Pathology and Medicine, New York University School of Medicine	Margaret Black, John Cadley, Paolo Cotzia, John Chen, Dacia Dimartino, Xiaojun Feng, Adriana Heguy, Megan Hogan, Emily Huang, George Jour, Christian Marier, Matthew T. Maurano, Mark J. Mulligan, Peter Meyn, Jared Pinnell, Amy Rapkiewicz, Marie Samanovic-Golden, Antonio Serrano, Guomiao Shen, Matija Snuderl, Nick Vulpescu, Gael Westby, Paul Zappile
EPI_ISL_418206,EPI_ISL_418207,EPI_ISL_418208,EPI_ISL_418209,EPI_ISL_418210,EPI_ISL_418211,EPI_ISL_418213,EPI_ISL_418216,EPI_ISL_418217	Institut Pasteur Dakar	Institut Pasteur de Dakar	Ndongo Dia, Ousmane Faye, Amadou Alpha Sall
EPI_ISL_418212	Institut Pasteur Dakar	Institut Pasteur de Dakar	Ndongo Dia, Ousmane Faye, Amadou Alpha sall
EPI_ISL_418215	Instirut Pasteur Dakar	Institut Pasteur de Dakar	Ndongo Dia, Ousmane Faye, Amadou Alpha Sall
EPI_ISL_418218,EPI_ISL_418220,EPI_ISL_418221,EPI_ISL_418223,EPI_ISL_418224,EPI_ISL_418225,EPI_ISL_429968	Centre Hospitalier Compiègne Laboratoire de Biologie	National Reference Center for Viruses of Respiratory Infections, Institut Pasteur, Paris	Mélanie Albert, Marion Barbet, Sylvie Behillil, Méline Bizard, Angela Brisebarre, Flora Donati, Fabiana Gambaro, Etienne Simon-Lorière, Vincent Enouf, Maud Vanpeene, Sylvie van der Werf, Raulin Olivia
EPI_ISL_418219	CHU - Hôpital Cavale Blanche - Labo. de Virologie	National Reference Center for Viruses of Respiratory Infections, Institut Pasteur, Paris	Mélanie Albert, Marion Barbet, Sylvie Behillil, Méline Bizard, Angela Brisebarre, Flora Donati, Fabiana Gambaro, Etienne Simon-Lorière, Vincent Enouf, Maud Vanpeene, Sylvie van der Werf, Léa Pilorge
EPI_ISL_418222	CHRU Bretonneau - Serv. Bacterio-Virol.	National Reference Center for Viruses of Respiratory Infections, Institut Pasteur, Paris	Mélanie Albert, Marion Barbet, Sylvie Behillil, Méline Bizard, Angela Brisebarre, Flora Donati, Fabiana Gambaro, Etienne Simon-Lorière, Vincent Enouf, Maud Vanpeene, Sylvie van der Werf, Julien Marlet
EPI_ISL_418226	EHPAD - Résidences les Cèdres	National Reference Center for Viruses of Respiratory Infections, Institut Pasteur, Paris	Mélanie Albert, Marion Barbet, Sylvie Behillil, Méline Bizard, Angela Brisebarre, Flora Donati, Etienne Simon-Lorière, Vincent Enouf, Maud Vanpeene, Sylvie van der Werf
EPI_ISL_418227,EPI_ISL_418228,EPI_ISL_418231,EPI_ISL_418236,EPI_ISL_418237,EPI_ISL_418238,EPI_ISL_418239	Centre Hospitalier Compiègne Laboratoire de Biologie	National Reference Center for Viruses of Respiratory Infections, Institut Pasteur, Paris	Mélanie Albert, Marion Barbet, Sylvie Behillil, Méline Bizard, Angela Brisebarre, Flora Donati, Etienne Simon-Lorière, Vincent Enouf, Maud Vanpeene, Sylvie van der Werf, Raulin Olivia
EPI_ISL_418229	Hopital franco britannique - Laboratoire	National Reference Center for Viruses of Respiratory Infections, Institut Pasteur, Paris	Mélanie Albert, Marion Barbet, Sylvie Behillil, Méline Bizard, Angela Brisebarre, Flora Donati, Etienne Simon-Lorière, Vincent Enouf, Maud Vanpeene, Sylvie van der Werf, Marianne Asso Bonnet
EPI_ISL_418230	Clinique AVERAY LA BROUSTE, Med. Polyvalente	National Reference Center for Viruses of Respiratory Infections, Institut Pasteur, Paris	Mélanie Albert, Marion Barbet, Sylvie Behillil, Méline Bizard, Angela Brisebarre, Flora Donati, Etienne Simon-Lorière, Vincent Enouf, Maud Vanpeene, Sylvie van der Werf, Elsa Ngwem
EPI_ISL_418232,EPI_ISL_418233	Service des Urgences	National Reference Center for Viruses of Respiratory Infections, Institut Pasteur, Paris	Mélanie Albert, Marion Barbet, Sylvie Behillil, Méline Bizard, Angela Brisebarre, Flora Donati, Etienne Simon-Lorière, Vincent Enouf, Maud Vanpeene, Sylvie van der Werf, Boubkeur
EPI_ISL_418234,EPI_ISL_418240	LABM GH nord Essonne	National Reference Center for Viruses of Respiratory Infections, Institut Pasteur, Paris	Mélanie Albert, Marion Barbet, Sylvie Behillil, Méline Bizard, Angela Brisebarre, Flora Donati, Etienne Simon-Lorière, Vincent Enouf, Maud Vanpeene, Sylvie van der Werf, Christine Lambert
EPI_ISL_418235	Cabinet médical	National Reference Center for Viruses of Respiratory Infections, Institut Pasteur, Paris	Mélanie Albert, Marion Barbet, Sylvie Behillil, Méline Bizard, Angela Brisebarre, Flora Donati, Etienne Simon-Lorière, Vincent Enouf, Maud Vanpeene, Sylvie van der Werf
EPI_ISL_418241,EPI_ISL_418242,EPI_ISL_420037	NIC Viral Respiratory Unit - Institut Pasteur of Algeria	National Reference Center for Viruses of Respiratory Infections, Institut Pasteur, Paris	Mélanie Albert, Marion Barbet, Sylvie Behillil, Méline Bizard, Angela Brisebarre, Flora Donati, Etienne Simon-Lorière, Vincent Enouf, Maud Vanpeene, Sylvie van der Werf, Fawzi Derrar
EPI_ISL_418243,EPI_ISL_418244	HOSPITAL UNIVERSITARIO VIRGEN DE LAS NIEVES	Instituto de Salud Carlos III	Iglesias-Caballero, M. Molinero Calamita, M. González-Esguevillas, M. Camarero, S. Pozo, F. Casas, I. Jiménez, P. Jiménez, M. Zaballos, A. Monzón, S. Varona, S. Juliá, M. Cuesta, I. Sanbonmatsu S.
EPI_ISL_418245,EPI_ISL_418246	Hospital General y Universitario de Guadalajara	Instituto de Salud Carlos III	Iglesias-Caballero, M. Molinero Calamita, M. González-Esguevillas, M. Camarero, S. Pozo, F. Casas, I. Jiménez, P. Jiménez, M. Zaballos, A. Monzón, S. Varona, S. Juliá, M. Cuesta, I. Gonzalez-Praetorius A.
EPI_ISL_418247	HOSPITAL GENERAL DE SEGOVIA	Instituto de Salud Carlos III	Iglesias-Caballero, M. Molinero Calamita, M. González-Esguevillas, M. Camarero, S. Pozo, F. Casas, I. Jiménez, P. Jiménez, M. Zaballos, A. Monzón, S. Varona, S. Juliá, M. Cuesta, I. Hernando-Real S.
EPI_ISL_418248,EPI_ISL_418249	COMPLEJO ASISTENCIAL UNIVERSITARIO DE BURGOS	Instituto de Salud Carlos III	Iglesias-Caballero, M. Molinero Calamita, M. González-Esguevillas, M. Camarero, S. Pozo, F. Casas, I. Jiménez, P. Jiménez, M. Zaballos, A. Monzón, S. Varona, S. Juliá, M. Cuesta, I. Megias-Lobon G.
EPI_ISL_418251	HOSPITAL UNIVERSITARIO LA PAZ	Instituto de Salud Carlos III	Iglesias-Caballero, M. Molinero Calamita, M. González-Esguevillas, M. Camarero, S. Pozo, F. Casas, I. Jiménez, P. Jiménez, M. Zaballos, A. Monzón, S. Varona, S. Juliá, M. Cuesta, I. Romero P.
EPI_ISL_418253	HOSPITAL TXAGORRITXU	Instituto de Salud Carlos III	Iglesias-Caballero, M. Molinero Calamita, M. González-Esguevillas, M. Camarero, S. Pozo, F. Casas, I. Jiménez, P. Jiménez, M. Zaballos, A. Monzón, S. Varona, S. Juliá, M. Cuesta, I. Gomez-Gonzalez C.
EPI_ISL_418255	Presidio Ospedaliero "S. Spirito" - PESCARA	Istituto Zooprofilattico Sperimentale dell'Abruzzo e Molise "G. Caporale"	Lorusso A, Marcacci M, Cammà C, Monaco F, Puglia I, Di Pasquale A, Rinaldi A, Mangone I, Savini G
EPI_ISL_418256	Ospedale “San Liberatore” di Atri	Istituto Zooprofilattico Sperimentale dell'Abruzzo e Molise "G. Caporale"	Lorusso A, Marcacci M, Di Domenico M, Puglia I, Curini V, Ancora M, Di Pasquale A, Rinaldi A, Mangone I, Cammà C, Savini G.
EPI_ISL_418257	Ospedale Civile Giuseppe Mazzini, Teramo	Istituto Zooprofilattico Sperimentale dell'Abruzzo e Molise "G.Caporale"	Lorusso A, Marcacci M, Di Domenico M, Puglia I, Curini V, Ancora M, Di Pasquale A, Rinaldi A, Mangone I, Cammà C, Savini G.
EPI_ISL_418258	Presidio ospedaliero "Santo Spirito"	Istituto Zooprofilattico Sperimentale dell'Abruzzo e Molise "G. Caporale"	Lorusso A, Marcacci M, Di Domenico M, Puglia I, Curini V, Ancora M, Di Pasquale A, Rinaldi A, Mangone I, Cammà C, Savini G.
EPI_ISL_418260,EPI_ISL_418261	Ospedale Civile Giuseppe Mazzini	Istituto Zooprofilattico Sperimentale dell'Abruzzo e Molise "G. Caporale"	Lorusso A, Marcacci M, Di Domenico M, Puglia I, Curini V, Ancora M, Di Pasquale A, Rinaldi A, Mangone I, Cammà C, Savini G.
EPI_ISL_418263,EPI_ISL_418264,EPI_ISL_418265	Laboratory of Microbiology, Department of Medicine, National and Kapodistrian University of Athens, Greece	Laboratory of Biology, Department of Medicine, Democritus University of Thrace, Greece	Maria Bampali, Elisavet Gatzidou, Nikolaos Dovrolis, Stavroula Veletza, Nikolaos Spanakis, Ioannis Karakasiliotis
EPI_ISL_418267	Microbiology and Immunology department, Pasteur institute in Ho Chi Minh city	Microbiology and Immunology department, Pasteur institute in Ho Chi Minh city	Nguyen,H.T., Cao,T.M., Pham,H.T.T., Vu,N.P.H., Dao,M.H., Huynh,L.T.K., Nguyen,L.T., Nguyen,N.T., Nguyen,T.T.N., Nguyen,A.H., Luong,Q.C., Nguyen,T.V., Tran,K.C., Pham,Q.D., Tran,T., Hoang,C.Q., Nguyen,T.T., Le,H.Q., Phung,T.M., Vo,T.N.A., Nguyen,S.N., Pham,D.T., Nguyen,T.V. and Phan,L.T.
EPI_ISL_418269	Microbiology and Immunology department, Pasteur institute in Ho Chi Minh city	Microbiology and Immunology department, Pasteur institute in Ho Chi Minh city	Cao,T.M., Nguyen,H.T., Pham,H.T.T., Vu,N.P.H., Dao,M.H., Huynh,L.T.K., Nguyen,L.T., Nguyen,N.T., Nguyen,T.T.N., Nguyen,A.H., Luong,Q.C., Nguyen,T.V., Tran,K.C., Pham,Q.D., Tran,T., Hoang,C.Q., Nguyen,T.T., Le,H.Q., Phung,T.M., Vo,T.N.A., Nguyen,S.N., Pham,D.T., Phan,L.T. and Nguyen,T.V.
EPI_ISL_418270	KU Leuven, Clinical and Epidemiological Virology	KU Leuven, Clinical and Epidemiological Virology	Tony Wawina, Joan Marti-Carreras, Bert Vanmechelen, Piet Maes
EPI_ISL_418295,EPI_ISL_418302,EPI_ISL_418303,EPI_ISL_418304,EPI_ISL_418305,EPI_ISL_418306,EPI_ISL_418307,EPI_ISL_418309,EPI_ISL_418313,EPI_ISL_418316,EPI_ISL_418317,EPI_ISL_418318,EPI_ISL_418320,EPI_ISL_418321	Virology Department, Sheffield Teaching Hospitals NHS Foundation Trust	Department of Infection, Immunity and Cardiovascular Disease, The Florey Institute, The Medical School, University of Sheffield	Thushan de Silva, Matthew Parker, Adri Angyal, Rebecca Brown, Rachel Tucker, Paul Parsons, Danielle Groves, Alex Keeley, Dave Partridge, Matthew Wyles, Benjamin Lindsey, Mehmet Yavuz, Mohammad Raza, Cariad Evans
EPI_ISL_418322,EPI_ISL_418323,EPI_ISL_418324,EPI_ISL_418325,EPI_ISL_418326,EPI_ISL_418327,EPI_ISL_418328,EPI_ISL_418329,EPI_ISL_418330,EPI_ISL_418331,EPI_ISL_418332,EPI_ISL_418333,EPI_ISL_418334,EPI_ISL_418335,EPI_ISL_418336,EPI_ISL_418337,EPI_ISL_418338,EPI_ISL_418339,EPI_ISL_418340,EPI_ISL_418341,EPI_ISL_418344,EPI_ISL_418345,EPI_ISL_418346,EPI_ISL_418347,EPI_ISL_418348,EPI_ISL_418349,EPI_ISL_4…	Public Health Ontario Laboratories	Public Health Ontario Laboratories	Alireza Eshaghi, Samir N Patel, Jonathan B Gubbay, Vanessa G Allen, Christine Frantz, Aimin Li, Sandeep Nagra
EPI_ISL_418412	Centre Hospitalier des Vals d'Ardeche	CNR Virus des Infections Respiratoires - France SUD	Antonin Bal, Gregory Destras, Gwendolyne Burfin, Solenne Brun, Carine Moustaud, Raphaelle Lamy, Alexandre Gaymard, Maude Bouscambert-Duchamp, Florence Morfin-Sherpa, Martine Valette, Bruno Lina, Laurence Josset
EPI_ISL_418413,EPI_ISL_419174,EPI_ISL_419175,EPI_ISL_419176,EPI_ISL_419187,EPI_ISL_419188,EPI_ISL_420612,EPI_ISL_420613,EPI_ISL_420614	Centre Hospitalier de Macon	CNR Virus des Infections Respiratoires - France SUD	Antonin Bal, Gregory Destras, Gwendolyne Burfin, Solenne Brun, Carine Moustaud, Raphaelle Lamy, Alexandre Gaymard, Maude Bouscambert-Duchamp, Florence Morfin-Sherpa, Martine Valette, Bruno Lina, Laurence Josset
EPI_ISL_418414,EPI_ISL_418417,EPI_ISL_419168	Centre Hospitalier de Valence	CNR Virus des Infections Respiratoires - France SUD	Antonin Bal, Gregory Destras, Gwendolyne Burfin, Solenne Brun, Carine Moustaud, Raphaelle Lamy, Alexandre Gaymard, Maude Bouscambert-Duchamp, Florence Morfin-Sherpa, Martine Valette, Bruno Lina, Laurence Josset
EPI_ISL_418416	GH Les Portes du Sud	CNR Virus des Infections Respiratoires - France SUD	Antonin Bal, Gregory Destras, Gwendolyne Burfin, Solenne Brun, Carine Moustaud, Raphaelle Lamy, Alexandre Gaymard, Maude Bouscambert-Duchamp, Florence Morfin-Sherpa, Martine Valette, Bruno Lina, Laurence Josset
EPI_ISL_418418,EPI_ISL_418419,EPI_ISL_420617	Centre Hospitalier Saint Joseph Saint Luc	CNR Virus des Infections Respiratoires - France SUD	Antonin Bal, Gregory Destras, Gwendolyne Burfin, Solenne Brun, Carine Moustaud, Raphaelle Lamy, Alexandre Gaymard, Maude Bouscambert-Duchamp, Florence Morfin-Sherpa, Martine Valette, Bruno Lina, Laurence Josset
EPI_ISL_418420,EPI_ISL_418421,EPI_ISL_418422,EPI_ISL_418423,EPI_ISL_418424,EPI_ISL_418425,EPI_ISL_418429,EPI_ISL_418430,EPI_ISL_418431,EPI_ISL_418432,EPI_ISL_419169,EPI_ISL_419170,EPI_ISL_419171,EPI_ISL_419172,EPI_ISL_419173,EPI_ISL_419177,EPI_ISL_419178,EPI_ISL_419179,EPI_ISL_419180,EPI_ISL_419181,EPI_ISL_419182,EPI_ISL_419184,EPI_ISL_420604,EPI_ISL_420605,EPI_ISL_420606,EPI_ISL_420607,EPI_ISL_4…	Institut des Agents Infectieux (IAI), Hospices Civils de Lyon	CNR Virus des Infections Respiratoires - France SUD	Antonin Bal, Gregory Destras, Gwendolyne Burfin, Solenne Brun, Carine Moustaud, Raphaelle Lamy, Alexandre Gaymard, Maude Bouscambert-Duchamp, Florence Morfin-Sherpa, Martine Valette, Bruno Lina, Laurence Josset
EPI_ISL_418426,EPI_ISL_419183,EPI_ISL_419185,EPI_ISL_419186,EPI_ISL_420620	Centre Hospitalier de Bourg en Bresse	CNR Virus des Infections Respiratoires - France SUD	Antonin Bal, Gregory Destras, Gwendolyne Burfin, Solenne Brun, Carine Moustaud, Raphaelle Lamy, Alexandre Gaymard, Maude Bouscambert-Duchamp, Florence Morfin-Sherpa, Martine Valette, Bruno Lina, Laurence Josset
EPI_ISL_418427	Hopital Privé de l'Est Lyonnais	CNR Virus des Infections Respiratoires - France SUD	Antonin Bal, Gregory Destras, Gwendolyne Burfin, Solenne Brun, Carine Moustaud, Raphaelle Lamy, Alexandre Gaymard, Maude Bouscambert-Duchamp, Florence Morfin-Sherpa, Martine Valette, Bruno Lina, Laurence Josset
EPI_ISL_418428	Centre Hospitalier Lucien Hussel	CNR Virus des Infections Respiratoires - France SUD	Antonin Bal, Gregory Destras, Gwendolyne Burfin, Solenne Brun, Carine Moustaud, Raphaelle Lamy, Alexandre Gaymard, Maude Bouscambert-Duchamp, Florence Morfin-Sherpa, Martine Valette, Bruno Lina, Laurence Josset
EPI_ISL_418441,EPI_ISL_418442,EPI_ISL_418502,EPI_ISL_418503,EPI_ISL_418504,EPI_ISL_418507,EPI_ISL_418508,EPI_ISL_418509,EPI_ISL_418511,EPI_ISL_418512,EPI_ISL_418513,EPI_ISL_418514,EPI_ISL_418515	Hangzhou Center for Disease Control and Prevention	Inspection Center of Hangzhou Center for Disease Control and Prevention	Yu hua, Wang haoqiu, Li jun, Yu xinfeng, Pan jingcao
EPI_ISL_418506	Hangzhou Center for Disease Control and Prevention	Inspection Center of Hanghzou Center for Disease Control and Prevention	Yu hua, Wang haoqiu, Li jun, Yu xinfeng, Pan jingcao
EPI_ISL_418510	Hangzhou Center for Disease Control and Prevention	Insepction Center of Hangzhou Center for Disease Control and Prevention	Yu hua, Wang haoqiu, Li jun, Yu xinfeng, Pan jingcao
EPI_ISL_418624,EPI_ISL_418625,EPI_ISL_418626,EPI_ISL_418627,EPI_ISL_418628,EPI_ISL_418629,EPI_ISL_418630,EPI_ISL_418631,EPI_ISL_418632,EPI_ISL_418634,EPI_ISL_418635,EPI_ISL_418636,EPI_ISL_418638,EPI_ISL_418639,EPI_ISL_418640,EPI_ISL_418641,EPI_ISL_418642,EPI_ISL_418643,EPI_ISL_418645,EPI_ISL_418646,EPI_ISL_418647,EPI_ISL_418648,EPI_ISL_418650,EPI_ISL_418651,EPI_ISL_418652,EPI_ISL_418653,EPI_ISL_4…	Department of Clinical Microbiology	GIGA Medical Genomics	Keith Durkin, Maria Artesi, Sébastien Bontems, Raphaël Boreux, Cécile Meex, Pierrette Melin, Marie-Pierre Hayette, Vincent Bours.
EPI_ISL_418771,EPI_ISL_418772,EPI_ISL_418773,EPI_ISL_418774,EPI_ISL_418775,EPI_ISL_418776,EPI_ISL_418777,EPI_ISL_426436,EPI_ISL_426438,EPI_ISL_426439,EPI_ISL_426442,EPI_ISL_426445,EPI_ISL_426450	WA State Department of Health	Pathogen Discovery, Respiratory Viruses Branch, Division of Viral Diseases, Centers for Disease Control and Prevention	Jing Zhang, Ying Tao, Clinton R. Paden, Krista Queen, Anna Uehara, Yan Li, Haibin Wang, Jesica Jacobs, Denny Russell, Brian Hiatt, Jessica Gant, Suxiang Tong
EPI_ISL_418778,EPI_ISL_418779,EPI_ISL_418780,EPI_ISL_418781,EPI_ISL_418782,EPI_ISL_418783,EPI_ISL_418784,EPI_ISL_418785,EPI_ISL_418786,EPI_ISL_418787,EPI_ISL_418788,EPI_ISL_418789,EPI_ISL_418790,EPI_ISL_418791,EPI_ISL_426437,EPI_ISL_426440,EPI_ISL_426441,EPI_ISL_426443,EPI_ISL_426444,EPI_ISL_426446,EPI_ISL_426447,EPI_ISL_426448,EPI_ISL_426449,EPI_ISL_426451,EPI_ISL_426452,EPI_ISL_426453	WA State Department of Health	Pathogen Discovery, Respiratory Viruses Branch, Division of Viral Diseases, Centers for Disease Control and Prevention	Ying Tao, Jing Zhang, Clinton R. Paden, Krista Queen, Anna Uehara, Yan Li, Haibin Wang, Jesica Jacobs, Denny Russell, Brian Hiatt, Jessica Gant, Suxiang Tong
EPI_ISL_418799,EPI_ISL_418801,EPI_ISL_420878,EPI_ISL_420879	Mater Pathology	Public Health Virology Laboratory	Bixing Huang, Alyssa Pyke, Amanda De Jong, Andrew Van Den Hurk, Carmel Taylor, David Warrilow, Doris Genge, Elisabeth Gamez, Glen Hewitson, Ian Maxwell Mackay, Inga Sultana, Jamie McMahon, Jean Barcelon, Judy Northill, Mitchell Finger, Natalie Simpson, Neelima Nair, Peter Burtonclay, Peter Moore, Sarah Wheatley, Sean Moody, Sonja Hall-Mendelin, Timothy Gardam, and Frederick Moore
EPI_ISL_418809	University of Wisconsin - Madison: Influenza Research Institute	University of Wisconsin Madison, AIDS Vaccine Research Laboratories	Katarina Braun, Gage Moreno, Peter Halfmann, et al.
EPI_ISL_418811	Dr. Georges-L.-Dumont University Hospital Centre	National Microbiology Laboratory	Anna Majer, Shari Tyson, Grace Seo, Philip Mabon, Natalie Knox, Morag Graham, Richard Garceau, Guillaume Desnoyers, Nathalie Bastien, Yan Li, Matthew Gilmour, Timothy Booth
EPI_ISL_418812,EPI_ISL_418813	Cadham Provincial Laboratory	National Microbiology Laboratory	Anna Majer, Shari Tyson, Grace Seo, Philip Mabon, Natalie Knox, Morag Graham, Paul Van Caeseele, Jared Bullard, David Alexander, Kerry Dust, Nathalie Bastien, Yan Li, Matthew Gilmour, Timothy Booth
EPI_ISL_418814	Queen Elizabeth II Health Science Centre	National Microbiology Laboratory	Anna Majer, Shari Tyson, Grace Seo, Philip Mabon, Natalie Knox, Morag Graham, Todd Hatchette, Jason LeBlanc, Nathalie Bastien, Yan Li, Matthew Gilmour, Timothy Booth
EPI_ISL_418815,EPI_ISL_419214,EPI_ISL_419215,EPI_ISL_419216,EPI_ISL_419224,EPI_ISL_419228,EPI_ISL_419232,EPI_ISL_419245,EPI_ISL_419247,EPI_ISL_419250,EPI_ISL_419252	Department of Clinical Pathology, Pamela Youde Nethersole Eastern Hospital	Department of Health Technology and Informatics, Faculty of Health and Social Science, The Hong Kong Polytechnic University	Kenneth Siu-Sing LEUNG, Timothy Ting-Leung NG, Alan Ka-Lun WU, Miranda Chong-Yee YAU, Hiu-Yin LAO, Ming-Pan CHOI, Kingsley King-Gee TAM, Lam-Kwong LEE, Barry Kin-Chung WONG, Alex Yat-Man HO, Kam-Tong YIP, Kwok-Cheung LUNG, Raymond Wai-To LIU, Eugene Yuk-Keung TSO, Wai-Shing LEUNG, Man-Chun CHAN, Yuk-Yung NG, Kit-Man SIN, Kitty Sau-Chun FUNG, Sandy Ka-Yee CHAU, Wing-Kin TO, Tak-Lun QUE, David Ho-K…
EPI_ISL_418860,EPI_ISL_418861	Hospital Universitari Vall d'Hebron (HUVH) - Vall d'Hebron Research Institute (VHIR)	Hospital Universitari Vall d'Hebron (HUVH) - Vall d'Hebron Research Institute (VHIR)	Cristina Andrés, Dàmir Garcia-Cehic, Maria Piñana, Mercedes Guerrero-Murillo, Ariadna Rando, Tomàs Pumarola, Maria Gema Codina, Andrés Antón, Josep Quer
EPI_ISL_418864,EPI_ISL_418956,EPI_ISL_418957,EPI_ISL_418958,EPI_ISL_419256,EPI_ISL_419257,EPI_ISL_419258,EPI_ISL_419260,EPI_ISL_419261,EPI_ISL_419262,EPI_ISL_419263,EPI_ISL_419706,EPI_ISL_419708,EPI_ISL_419710,EPI_ISL_419711,EPI_ISL_419712,EPI_ISL_419713,EPI_ISL_420018,EPI_ISL_420019,EPI_ISL_420020,EPI_ISL_420021,EPI_ISL_420022,EPI_ISL_420023,EPI_ISL_420024,EPI_ISL_420025,EPI_ISL_420026,EPI_ISL_4…	Virginia DCLS	Virginia DCLS	Virginia DCLS
EPI_ISL_418971,EPI_ISL_418972,EPI_ISL_418973,EPI_ISL_418974,EPI_ISL_418975,EPI_ISL_418976,EPI_ISL_418977,EPI_ISL_418978,EPI_ISL_418979,EPI_ISL_418980	NYU Langone Health	Department of Pathology and Medicine, New York University School of Medicine	Maria Aguero-Rosenfeld, Margaret Black, John Cadley, Paolo Cotzia, John Chen, Dacia Dimartino, Xiaojun Feng, Adriana Heguy, Megan Hogan, Emily Huang, George Jour, Christian Marier, Matthew T. Maurano, Mark J. Mulligan, Peter Meyn, Jared Pinnell, Sitharam Ramaswami, Amy Rapkiewicz, Marie Samanovic-Golden, Antonio Serrano, Guomiao Shen, Matija Snuderl, Nick Vulpescu, Gael Westby, Paul Zappile, Yuto…
EPI_ISL_418988	Institute information KU Leuven, Clinical and Epidemiological Virology	Institute information KU Leuven, Clinical and Epidemiological Virology	Bert Vanmechelen, Joan Marti-Carreras, Tony Wawina, Piet Maes
EPI_ISL_418992,EPI_ISL_418993,EPI_ISL_418994,EPI_ISL_418995,EPI_ISL_418996,EPI_ISL_418998,EPI_ISL_418999,EPI_ISL_419000,EPI_ISL_419001,EPI_ISL_422428,EPI_ISL_422429,EPI_ISL_422430,EPI_ISL_422431,EPI_ISL_422432,EPI_ISL_422433,EPI_ISL_422434,EPI_ISL_422435	National Public Health Laboratory, National Centre for Infectious Diseases	National Public Health Laboratory, National Centre for Infectious Diseases	Mak TM, Octavia S, Cui L, Lin RTP
EPI_ISL_419210	The Chaim Sheba Medical Center	Israel Institute for Biological Research	Inbar Cohen-Gihon, Ofir Israeli, Ohad Shifman, Dana Stein, Sharon Melamed, Nir Paran, Tomer Israely, Hagit Achdout, Yfat Yahalom Ronen, Hadas Tamir, Boaz Politi, Lilach Cherry, Einat Vitner, Orly Laskar, Shay Weiss, Michal Mandelboim, Oran Erster, Gili Regev-Yochay, Gadi Segal, Shmuel Yitzhaki, Shmuel C. Shapira, Adi Beth-Din, Anat Zvi
EPI_ISL_419211	Central Virology Laboratory	Israel Institute for Biological Research	Inbar Cohen-Gihon, Ofir Israeli, Ohad Shifman, Dana Stein, Sharon Melamed, Nir Paran, Tomer Israely, Hagit Achdout, Yfat Yahalom Ronen, Hadas Tamir, Boaz Politi, Lilach Cherry, Einat Vitner, Orly Laskar, Shay Weiss, Michal Mandelboim, Oran Erster, Gili Regev-Yochay, Gadi Segal, Shmuel Yitzhaki, Shmuel C. Shapira, Adi Beth-Din, Anat Zvi
EPI_ISL_419217,EPI_ISL_419222,EPI_ISL_419223	Department of Pathology, Princess Margaret Hospital	Department of Health Technology and Informatics, Faculty of Health and Social Science, The Hong Kong Polytechnic University	Kenneth Siu-Sing LEUNG, Timothy Ting-Leung NG, Alan Ka-Lun WU, Miranda Chong-Yee YAU, Hiu-Yin LAO, Ming-Pan CHOI, Kingsley King-Gee TAM, Lam-Kwong LEE, Barry Kin-Chung WONG, Alex Yat-Man HO, Kam-Tong YIP, Kwok-Cheung LUNG, Raymond Wai-To LIU, Eugene Yuk-Keung TSO, Wai-Shing LEUNG, Man-Chun CHAN, Yuk-Yung NG, Kit-Man SIN, Kitty Sau-Chun FUNG, Sandy Ka-Yee CHAU, Wing-Kin TO, Tak-Lun QUE, David Ho-K…
EPI_ISL_419230	Hospital Universitario Virgen de las Nieves	Instituto de Salud Carlos III	Iglesias-Caballero, M.; Molinero Calamita, M.; González-Esguevillas, M.; Camarero, S.; Pozo, F.; Casas, I.; Jiménez, P.; Jiménez, M.; Zaballos, A.; Monzón, S.; Varona, S.; Juliá, M.; Cuesta, I.; Sanbonmatsu, S.
EPI_ISL_419231	Department of Clinical Pathology, Tuen Mun Hospital, 23 Tsing Chung Koon Road, Tuen Mun, N.T.	Department of Health Technology and Informatics, Faculty of Health and Social Science, The Hong Kong Polytechnic University	Kenneth Siu-Sing LEUNG, Timothy Ting-Leung NG, Alan Ka-Lun WU, Miranda Chong-Yee YAU, Hiu-Yin LAO, Ming-Pan CHOI, Kingsley King-Gee TAM, Lam-Kwong LEE, Barry Kin-Chung WONG, Alex Yat-Man HO, Kam-Tong YIP, Kwok-Cheung LUNG, Raymond Wai-To LIU, Eugene Yuk-Keung TSO, Wai-Shing LEUNG, Man-Chun CHAN, Yuk-Yung NG, Kit-Man SIN, Kitty Sau-Chun FUNG, Sandy Ka-Yee CHAU, Wing-Kin TO, Tak-Lun QUE, David Ho-K…
EPI_ISL_419233	Hospital Universitario de Canarias	Instituto de Salud Carlos III	Iglesias-Caballero, M.; Molinero Calamita, M.; González-Esguevillas, M.; Camarero, S.; Pozo, F.; Casas, I.; Jiménez, P.; Jiménez, M.; Zaballos, A.; Monzón, S.; Varona, S.; Juliá, M.; Cuesta, I.; Castro, B.
EPI_ISL_419234	Hospital San Pedro	Instituto de Salud Carlos III	Iglesias-Caballero, M.; Molinero Calamita, M.; González-Esguevillas, M.; Camarero, S.; Pozo, F.; Casas, I.; Jiménez, P.; Jiménez, M.; Zaballos, A.; Monzón, S.; Varona, S.; Juliá, M.; Cuesta, I.; Alonso, C.
EPI_ISL_419235,EPI_ISL_419236,EPI_ISL_419237	Fundacion Jimenez Diaz	Instituto de Salud Carlos III	Iglesias-Caballero, M.; Molinero Calamita, M.; González-Esguevillas, M.; Camarero, S.; Pozo, F.; Casas, I.; Jiménez, P.; Jiménez, M.; Zaballos, A.; Monzón, S.; Varona, S.; Juliá, M.; Cuesta, I.; Fernández, R.
EPI_ISL_419238	HOSPITAL DE CRUCES.	Instituto de Salud Carlos III	Iglesias-Caballero, M. Molinero Calamita, M. González-Esguevillas, M. Camarero, S. Pozo, F. Casas, I. Jiménez, P. Jiménez, M. Zaballos, A. Monzón, S. Varona, S. Juliá, M. Cuesta, I. Aranzamendi, M.
EPI_ISL_419240	HOSPITAL TXAGORRITXU	Instituto de Salud Carlos III	Iglesias-Caballero, M. Molinero Calamita, M. González-Esguevillas, M. Camarero, S. Pozo, F. Casas, I. Jiménez, P. Jiménez, M. Zaballos, A. Monzón, S. Varona, S. Juliá, M. Cuesta, I. Gómez, C
EPI_ISL_419254	INMI Lazzaro Spallanzani IRCCS	Laboratory of Virology, INMI Lazzaro Spallanzani IRCCS	Barbara Bartolini, Martina Rueca, Francesco Messina, Cesare E. M. Gruber, Emanuela Giombini, Maria R. Capobianchi, Fabrizio Carletti, Francesca Colavita, Concetta Castilletti, Eleonora Lalle, Daniele Lapa, Giuseppe Ippolito.
EPI_ISL_419255	INMI Lazzaro Spallanzani IRCCS	INMI Lazzaro Spallanzani IRCCS	Antonino Di Caro, Cesare E. M. Gruber, Martina Rueca, Barbara Bartolini, Francesco Messina, Emanuela Giombini, Maria R. Capobianchi, Fabrizio Carletti, Francesca Colavita, Concetta Castilletti, Eleonora Lalle, Daniele Lapa, Giuseppe Ippolito.
EPI_ISL_419259,EPI_ISL_419265,EPI_ISL_425048,EPI_ISL_425050,EPI_ISL_425056,EPI_ISL_425057,EPI_ISL_425058	Lab voor klinische biologie	Onderzoeksgroep Virologie	Laurens Lambrechts, Nick Vereecke, Marthe Pauwels, Basiel Cole, Bruno Verhasselt, Linos Vandekerckhove, Hans Nauwynck, Sebastiaan Theuns
EPI_ISL_419264,EPI_ISL_419266,EPI_ISL_425051,EPI_ISL_425052,EPI_ISL_425053,EPI_ISL_425054,EPI_ISL_425055,EPI_ISL_425059,EPI_ISL_425060,EPI_ISL_425061	Lab voor klinische biologie	Onderzoeksgroep Virologie	Nick Vereecke, Laurens Lambrechts, Marthe Pauwels, Basiel Cole, Bruno Verhasselt, Linos Vandekerckhove, Hans Nauwynck, Sebastiaan Theuns
EPI_ISL_419296	Kochi Prefectural Institute of Public Health	Pathogen Genomics Center, National Institute of Infectious Diseases	Tsuyoshi Sekizuka, Akihiko Tokaji, Kentaro Itokawa, Rina Tanaka, Masanori Hashino, Hajime Kamiya, Motoi Suzuki, Makoto Kuroda
EPI_ISL_419297,EPI_ISL_419298,EPI_ISL_419309,EPI_ISL_419310,EPI_ISL_419311	Chiba Prefectural Institute of Public Health	Pathogen Genomics Center, National Institute of Infectious Diseases	Tsuyoshi Sekizuka, Masakatsu Taira, Yushi Hachisu, Kentaro Itokawa, Rina Tanaka, Masanori Hashino, Hajime Kamiya, Motoi Suzuki, Makoto Kuroda
EPI_ISL_419299,EPI_ISL_419300	Ishikawa Prefectural Institute of Public Health and Environmental Science	Pathogen Genomics Center, National Institute of Infectious Diseases	Tsuyoshi Sekizuka, Sanae Kuramoto, Eri Nariai, Kentaro Itokawa, Rina Tanaka, Masanori Hashino, Hajime Kamiya, Motoi Suzuki, Makoto Kuroda
EPI_ISL_419301,EPI_ISL_419302,EPI_ISL_419303,EPI_ISL_419304,EPI_ISL_419305,EPI_ISL_419306,EPI_ISL_419307,EPI_ISL_419308	Saitama Prefectural Institute of Public Health	Pathogen Genomics Center, National Institute of Infectious Diseases	Tsuyoshi Sekizuka, Michiyo Shinohara, Tsuyoshi Kishimoto, Kentaro Itokawa, Rina Tanaka, Masanori Hashino, Hajime Kamiya, Motoi Suzuki, Makoto Kuroda
EPI_ISL_419313	Molecular Biology and Biotechnology Lab II	Molecular Biology and Biotechnology Lab II	Tayyaba Zainab, Sana Shamshad, Azka Noureen, Aimen Malik, Muhammad Javaid Asad, Kumail Ali Rizvi
EPI_ISL_419386,EPI_ISL_419387	Hospital Prof. Doutor Fernando Fonseca, EPE	Instituto Gulbenkian de Ciência	João Costa, Cathy Paulino, Joao Sobral, Susana Ladeiro, Ricardo Leite
EPI_ISL_419512,EPI_ISL_419513,EPI_ISL_419514,EPI_ISL_419515,EPI_ISL_419516,EPI_ISL_428373,EPI_ISL_428374,EPI_ISL_428375,EPI_ISL_428376,EPI_ISL_428377,EPI_ISL_428378,EPI_ISL_428379,EPI_ISL_428380,EPI_ISL_428384,EPI_ISL_428385,EPI_ISL_428386,EPI_ISL_428387,EPI_ISL_428388,EPI_ISL_428389,EPI_ISL_428391,EPI_ISL_428395	Yale COVID-19 Biorepository	Grubaugh Lab - Yale School of Public Health	Joseph Fauver, Tara Alpert, Anderson Brito, Anne Wyllie, Chantal Vogels, Mary Petrone, Chaney Kalinich, Isabel Ott, Arnau Casanovas, Catherine Muenker, Adam Moore, Alice Lu, Maria Tokuyama, Patrick Wong, Peiwen Lu, Saad Omer, Richard Martinello, Allison Nelson, Shelli Farhadian, Akiko Iwasaki, Charlese Dela Cruz, Albert Ko, Nathan Grubaugh
EPI_ISL_419517,EPI_ISL_419518,EPI_ISL_419519,EPI_ISL_419520,EPI_ISL_419521,EPI_ISL_419522,EPI_ISL_419524,EPI_ISL_419525,EPI_ISL_419526,EPI_ISL_419527,EPI_ISL_419528,EPI_ISL_420086,EPI_ISL_420087,EPI_ISL_420088,EPI_ISL_420089,EPI_ISL_420090,EPI_ISL_420091,EPI_ISL_420092,EPI_ISL_420093,EPI_ISL_420094,EPI_ISL_420095,EPI_ISL_420096,EPI_ISL_420097,EPI_ISL_420098,EPI_ISL_428370,EPI_ISL_428371,EPI_ISL_4…	Yale Clinical Virology Laboratory	Grubaugh Lab - Yale School of Public Health	Joseph Fauver, Anderson Brito, Tara Alpert, Chantal Vogels, Ellen Foxman, Albert Ko, Marie Landry, Nathan Grubaugh
EPI_ISL_419553	RI State Health Laboratories	Pathogen Discovery, Respiratory Viruses Branch, Division of Viral Diseases, Centers for Disease Control and Prevention	Ying Tao, Jing Zhang, Krista Queen, Anna Uehara, Clinton R. Paden, Yan Li, Haibin Wang, Jasmine Padilla, Justin Lee, Suxiang Tong
EPI_ISL_419554	California Department of Public Health	Pathogen Discovery, Respiratory Viruses Branch, Division of Viral Diseases, Centers for Disease Control and Prevention	Ying Tao, Jing Zhang, Krista Queen, Anna Uehara, Clinton R. Paden, Yan Li, Haibin Wang, Jasmine Padilla, Justin Lee, Suxiang Tong
EPI_ISL_419555	WA State Department of Health	Pathogen Discovery, Respiratory Viruses Branch, Division of Viral Diseases, Centers for Disease Control and Prevention	Ying Tao, Jing Zhang, Krista Queen, Anna Uehara, Clinton R. Paden, Yan Li, Haibin Wang, Jasmine Padilla, Justin Lee, Suxiang Tong
EPI_ISL_419556,EPI_ISL_419557	GA Department of Public Health Laboratory	Pathogen Discovery, Respiratory Viruses Branch, Division of Viral Diseases, Centers for Disease Control and Prevention	Ying Tao, Jing Zhang, Krista Queen, Anna Uehara, Clinton R. Paden, Yan Li, Haibin Wang, Jasmine Padilla, Justin Lee, Suxiang Tong
EPI_ISL_419558	OR State PHL-Virology/Immunology Section	Pathogen Discovery, Respiratory Viruses Branch, Division of Viral Diseases, Centers for Disease Control and Prevention	Ying Tao, Jing Zhang, Krista Queen, Anna Uehara, Clinton R. Paden, Yan Li, Haibin Wang, Jasmine Padilla, Justin Lee, Suxiang Tong
EPI_ISL_419559,EPI_ISL_419560	FL Bureau of Public Health Laboratories-Tampa	Pathogen Discovery, Respiratory Viruses Branch, Division of Viral Diseases, Centers for Disease Control and Prevention	Anna Uehara, Ying Tao, Jing Zhang, Krista Queen, Clinton R. Paden, Yan Li, Haibin Wang, Jasmine Padilla, Justin Lee, Suxiang Tong
EPI_ISL_419562,EPI_ISL_419563,EPI_ISL_419564,EPI_ISL_419566,EPI_ISL_419567,EPI_ISL_419568,EPI_ISL_419569,EPI_ISL_419570,EPI_ISL_419573,EPI_ISL_419574,EPI_ISL_419575,EPI_ISL_419576,EPI_ISL_419578,EPI_ISL_419579,EPI_ISL_419580,EPI_ISL_419582,EPI_ISL_419583,EPI_ISL_419584,EPI_ISL_419585,EPI_ISL_419586,EPI_ISL_419587,EPI_ISL_419588,EPI_ISL_419589,EPI_ISL_419590,EPI_ISL_419591,EPI_ISL_419592,EPI_ISL_4…	Laboratoire National de Santé, Microbiology, Virology	Laboratoire National de Santé, Microbiology, Epidemiology and Microbial Genomics	Anke Wienecke-Baldacchino, Ardashel Latsuzbaia, Jessica Tapp, Catherine Ragimbeau, Guillaume Fournier, Tamir Abdelrahman, Trung Nguyen Nguyen, Joel Mossong
EPI_ISL_419654,EPI_ISL_419655,EPI_ISL_419656,EPI_ISL_419657,EPI_ISL_419658,EPI_ISL_419659,EPI_ISL_419660,EPI_ISL_419661,EPI_ISL_419662,EPI_ISL_419664,EPI_ISL_419665,EPI_ISL_419666,EPI_ISL_419667,EPI_ISL_419668,EPI_ISL_419669,EPI_ISL_419670,EPI_ISL_419671,EPI_ISL_419672,EPI_ISL_419673,EPI_ISL_419674	Center for Virology, Medical University of Vienna	Bergthaler laboratory, CeMM Research Center for Molecular Medicine of the Austrian Academy of Sciences	Alexandra Popa, Benedikt Agerer, Henrique Colaco, Lukas Endler, Jakob-Wendelin Genger, Alexander Lercher, Mark Smyth, Thomas Penz, Michael Schuster, Judith Aberle, Stephan Aberle, Elisabeth Puchhammer-Stöckl, Christoph Bock, Andreas Bergthaler
EPI_ISL_419675,EPI_ISL_419680	Servicio de Microbiología. Consorcio Hospital General Universitario de Valencia	Sequencing and Bioinformatics Service and Molecular Epidemiology Research Group. FISABIO-Public Health	Maria Alma Bracho, Maria Dolores Ocete, Giuseppe D'Auria, Griselda De Marco, Neris Garcia-Gonzalez, Concepcion Gimeno, Fernando Gonzalez-Candelas
EPI_ISL_419676,EPI_ISL_419681,EPI_ISL_419686	Servicio de Microbiología. Consorcio Hospital General Universitario de Valencia	Sequencing and Bioinformatics Service and Molecular Epidemiology Research Group. FISABIO-Public Health	Maria Dolores Ocete, Giuseppe D'Auria, Griselda De Marco, Neris Garcia-Gonzalez, Maria Alma Bracho, Concepcion Gimeno, Fernando Gonzalez-Candelas
EPI_ISL_419678,EPI_ISL_419683	Servicio de Microbiología. Consorcio Hospital General Universitario de Valencia	Sequencing and Bioinformatics Service and Molecular Epidemiology Research Group. FISABIO-Public Health	Griselda De Marco, Neris Garcia-Gonzalez, Maria Alma Bracho, Maria Dolores Ocete, Giuseppe D'Auria, Concepcion Gimeno, Fernando Gonzalez-Candelas
EPI_ISL_419679	Servicio de Microbiología. Consorcio Hospital General Universitario de Valencia	Sequencing and Bioinformatics Service and Molecular Epidemiology Research Group. FISABIO-Public Health	Neris Garcia-Gonzalez, Maria Alma Bracho, Maria Dolores Ocete, Giuseppe D'Auria, Griselda De Marco, Concepcion Gimeno, Fernando Gonzalez-Candelas
EPI_ISL_419696,EPI_ISL_419697,EPI_ISL_419698,EPI_ISL_419699,EPI_ISL_419700,EPI_ISL_419702,EPI_ISL_419703,EPI_ISL_419704,EPI_ISL_419705,EPI_ISL_420296,EPI_ISL_420297,EPI_ISL_420298,EPI_ISL_420299,EPI_ISL_420300,EPI_ISL_420301,EPI_ISL_420302,EPI_ISL_420307,EPI_ISL_420308,EPI_ISL_420309	NYU Langone Health	Departments of Pathology and Medicine, New York University School of Medicine	Maria Aguero-Rosenfeld, Margaret Black, John Cadley, Paolo Cotzia, John Chen, Dacia Dimartino, Xiaojun Feng, Adriana Heguy, Megan Hogan, Emily Huang, George Jour, Christian Marier, Matthew T. Maurano, Mark J. Mulligan, Peter Meyn, Jared Pinnell, Sitharam Ramaswami, Amy Rapkiewicz, Marie Samanovic-Golden, Antonio Serrano, Guomiao Shen, Matija Snuderl, Nick Vulpescu, Gael Westby, Paul Zappile, Yuto…
EPI_ISL_419709	HOSPITAL TXAGORRITXU	Instituto de Salud Carlos III	Iglesias-Caballero, M. Molinero Calamita, M. González-Esguevillas, M. Camarero S. Pozo F. Casas I. Jiménez, P. Jiménez, M. Zaballos, A. Monzón, S. Varona, S. Juliá, M. Cuesta, I. Gómez, C.
EPI_ISL_419714,EPI_ISL_419715,EPI_ISL_419716,EPI_ISL_419717,EPI_ISL_419718,EPI_ISL_419720,EPI_ISL_419725,EPI_ISL_419727,EPI_ISL_419728,EPI_ISL_419729,EPI_ISL_419730,EPI_ISL_419731,EPI_ISL_419732,EPI_ISL_419823,EPI_ISL_419824,EPI_ISL_419825,EPI_ISL_419827,EPI_ISL_419828,EPI_ISL_419829,EPI_ISL_419830,EPI_ISL_419980,EPI_ISL_419999,EPI_ISL_420000,EPI_ISL_420001,EPI_ISL_420002,EPI_ISL_420003,EPI_ISL_4…	Microbiological Diagnostic Unit Public Health Laboratory	Microbiological Diagnostic Unit Public Health Laboratory	Seemann T., Schultz M., Sait, M., Sherry, N.
EPI_ISL_419736,EPI_ISL_419737,EPI_ISL_419740,EPI_ISL_419741,EPI_ISL_419742,EPI_ISL_419743,EPI_ISL_419744,EPI_ISL_419745,EPI_ISL_419746,EPI_ISL_419747,EPI_ISL_419748,EPI_ISL_419749,EPI_ISL_419750,EPI_ISL_419751,EPI_ISL_419752,EPI_ISL_419753,EPI_ISL_419754,EPI_ISL_419755,EPI_ISL_419756,EPI_ISL_419757,EPI_ISL_419758,EPI_ISL_419759,EPI_ISL_419760,EPI_ISL_419761,EPI_ISL_419762,EPI_ISL_419763,EPI_ISL_4…	Victorian Infectious Diseases Reference Laboratory (VIDRL)	Victorian Infectious Diseases Reference Laboratory and Microbiological Diagnostic Unit Public Health Laboratory, Doherty Institute	Caly L., Seemann T., Sait, M., Schultz M., Druce J., Sherry, N.
EPI_ISL_419831,EPI_ISL_419832,EPI_ISL_419835	Royal Darwin Hospital	Victorian Infectious Diseases Reference Laboratory and Microbiological Diagnostic Unit Public Health Laboratory, Doherty Institute	Meumann, E., Seemann T., Sait, M., Schultz M., Caly L., Druce J.
EPI_ISL_420038,EPI_ISL_420045,EPI_ISL_420055,EPI_ISL_421514	Sentinelles network	National Reference Center for Viruses of Respiratory Infections, Institut Pasteur, Paris	Mélanie Albert, Marion Barbet, Sylvie Behillil, Méline Bizard, Angela Brisebarre, Flora Donati, Etienne Simon-Lorière, Vincent Enouf, Maud Vanpeene, Sylvie van der Werf
EPI_ISL_420039,EPI_ISL_420040	L'Air du Temps	National Reference Center for Viruses of Respiratory Infections, Institut Pasteur, Paris	Mélanie Albert, Marion Barbet, Sylvie Behillil, Méline Bizard, Angela Brisebarre, Flora Donati, Etienne Simon-Lorière, Vincent Enouf, Maud Vanpeene, Sylvie van der Werf
EPI_ISL_420041,EPI_ISL_420049,EPI_ISL_420050,EPI_ISL_420056,EPI_ISL_420057,EPI_ISL_421500,EPI_ISL_421509,EPI_ISL_421510,EPI_ISL_421511	CH Compiègne Laboratoire de Biologie	National Reference Center for Viruses of Respiratory Infections, Institut Pasteur, Paris	Mélanie Albert, Marion Barbet, Sylvie Behillil, Méline Bizard, Angela Brisebarre, Flora Donati, Etienne Simon-Lorière, Vincent Enouf, Maud Vanpeene, Sylvie van der Werf, Raulin Olivia
EPI_ISL_420042	Service de Biologie clinique	National Reference Center for Viruses of Respiratory Infections, Institut Pasteur, Paris	Mélanie Albert, Marion Barbet, Sylvie Behillil, Méline Bizard, Angela Brisebarre, Flora Donati, Etienne Simon-Lorière, Vincent Enouf, Maud Vanpeene, Sylvie van der Werf
EPI_ISL_420043,EPI_ISL_420061	CMIP	National Reference Center for Viruses of Respiratory Infections, Institut Pasteur, Paris	Mélanie Albert, Marion Barbet, Sylvie Behillil, Méline Bizard, Angela Brisebarre, Flora Donati, Etienne Simon-Lorière, Vincent Enouf, Maud Vanpeene, Sylvie van der Werf
EPI_ISL_420044,EPI_ISL_420053,EPI_ISL_428350	CH Jean de Navarre Laboratoire de Biologie	National Reference Center for Viruses of Respiratory Infections, Institut Pasteur, Paris	Mélanie Albert, Marion Barbet, Sylvie Behillil, Méline Bizard, Angela Brisebarre, Flora Donati, Etienne Simon-Lorière, Vincent Enouf, Maud Vanpeene, Sylvie van der Werf
EPI_ISL_420046,EPI_ISL_420047	Résidence Villa Caroline	National Reference Center for Viruses of Respiratory Infections, Institut Pasteur, Paris	Mélanie Albert, Marion Barbet, Sylvie Behillil, Méline Bizard, Angela Brisebarre, Flora Donati, Etienne Simon-Lorière, Vincent Enouf, Maud Vanpeene, Sylvie van der Werf
EPI_ISL_420048,EPI_ISL_420058,EPI_ISL_420059,EPI_ISL_420060,EPI_ISL_420064,EPI_ISL_421501,EPI_ISL_421504,EPI_ISL_421505,EPI_ISL_421506,EPI_ISL_421512	Service de Biologie Médicale - BP 125	National Reference Center for Viruses of Respiratory Infections, Institut Pasteur, Paris	Mélanie Albert, Marion Barbet, Sylvie Behillil, Méline Bizard, Angela Brisebarre, Flora Donati, Etienne Simon-Lorière, Vincent Enouf, Maud Vanpeene, Sylvie van der Werf, Christine Lambert
EPI_ISL_420051	Résidence Eleusis	National Reference Center for Viruses of Respiratory Infections, Institut Pasteur, Paris	Mélanie Albert, Marion Barbet, Sylvie Behillil, Méline Bizard, Angela Brisebarre, Flora Donati, Etienne Simon-Lorière, Vincent Enouf, Maud Vanpeene, Sylvie van der Werf
EPI_ISL_420052	Résidence les Marines	National Reference Center for Viruses of Respiratory Infections, Institut Pasteur, Paris	Mélanie Albert, Marion Barbet, Sylvie Behillil, Méline Bizard, Angela Brisebarre, Flora Donati, Etienne Simon-Lorière, Vincent Enouf, Maud Vanpeene, Sylvie van der Werf
EPI_ISL_420063	Labo BM - Site de Juvisy - Hopital Général	National Reference Center for Viruses of Respiratory Infections, Institut Pasteur, Paris	Mélanie Albert, Marion Barbet, Sylvie Behillil, Méline Bizard, Angela Brisebarre, Flora Donati, Etienne Simon-Lorière, Vincent Enouf, Maud Vanpeene, Sylvie van der Werf
EPI_ISL_420069,EPI_ISL_420070,EPI_ISL_420071	Institut Pasteur Dakar	Institut Pasteur de Dakar	Ndongo Dia, Moussa Moise Diagne, Mamadou Diop, Ousmane Faye, Amadou Alpha Sall
EPI_ISL_420072,EPI_ISL_420073,EPI_ISL_420074,EPI_ISL_420077,EPI_ISL_420078,EPI_ISL_420079	Institut Pasteur Dakar	Institut Pasteur de Dakar	Ndongo Dia, Moussa Moise Diagne, Mamadou Diop, Ousmane Faye , Amadou Alpha Sall
EPI_ISL_420076	Institut Pasteur Dakar	Institut Pasteur de Dakar	Ndongo Dia, Moussa Moise Diagne, Mamadou Diop, Ousmane Faye , Ndongo Dia
EPI_ISL_420081,EPI_ISL_427307,EPI_ISL_427308,EPI_ISL_427309,EPI_ISL_427310,EPI_ISL_427311,EPI_ISL_427312,EPI_ISL_427313,EPI_ISL_427314,EPI_ISL_427316,EPI_ISL_427317,EPI_ISL_427318,EPI_ISL_427319,EPI_ISL_427320,EPI_ISL_427321,EPI_ISL_427322,EPI_ISL_427323,EPI_ISL_427324,EPI_ISL_427325,EPI_ISL_427326,EPI_ISL_427327,EPI_ISL_427328,EPI_ISL_427329,EPI_ISL_427330,EPI_ISL_427331,EPI_ISL_427332,EPI_ISL_4…	WHO National Influenza Centre Russian Federation	WHO National Influenza Centre Russian Federation	Andrey Komissarov, Artem Fadeev, Mariia Sergeeva, Anna Ivanova, Daria Danilenko
EPI_ISL_420082	Centers for Disease Control, R.O.C. (Taiwan)	Centers for Disease Control, R.O.C. (Taiwan)	Ji-Rong Yang, Yu-Chi-Lin, Jung-Jung Mu, Ming-Tsan Liu
EPI_ISL_420083,EPI_ISL_420084,EPI_ISL_420085,EPI_ISL_421641,EPI_ISL_421651,EPI_ISL_428488,EPI_ISL_428489,EPI_ISL_428490,EPI_ISL_428491,EPI_ISL_429882,EPI_ISL_429884	Centers for Disease Control, R.O.C. (Taiwan)	Centers for Disease Control, R.O.C. (Taiwan)	Ji-Rong Yang, Yu-Chi Lin, Jung-Jung Mu, Ming-Tsan Liu
EPI_ISL_420112	Servicio de Microbiología. Consorcio Hospital General Universitario de Valencia	Sequencing and Bioinformatics Service and Molecular Epidemiology Research Group. FISABIO-Public Health	Lidia Ruiz Roldan, Marta Pla Diaz, Neris Garcia-Gonzalez, Loreto Ferrús Abad, Inma Galán Vendrell, Paula Ruiz-Hueso, Mariana Reyes-Prieto, Vicente Soriano Chirona, Maria Alma Bracho, Griselda De Marco, Beatriz Beamud, Maria Dolores Ocete, Llúcia Martínez-Priego, Concepcion Gimeno, Giuseppe D'Auria, Fernando Gonzalez-Candelas
EPI_ISL_420113	Servicio de Microbiología. Consorcio Hospital General Universitario de Valencia	Sequencing and Bioinformatics Service and Molecular Epidemiology Research Group. FISABIO-Public Health	Beatriz Beamud, Lidia Ruiz Roldan, Marta Pla Diaz, Neris Garcia-Gonzalez, Loreto Ferrús Abad, Inma Galán Vendrell, Paula Ruiz-Hueso, Mariana Reyes-Prieto, Vicente Soriano Chirona, Maria Alma Bracho, Maria Dolores Ocete, Llúcia Martínez-PriegoGriselda De Marco, , Concepcion Gimeno, Giuseppe D'Auria, Fernando Gonzalez-Candelas
EPI_ISL_420114	Servicio de Microbiología. Consorcio Hospital General Universitario de Valencia	Sequencing and Bioinformatics Service and Molecular Epidemiology Research Group. FISABIO-Public Health	Griselda De Marco, Beatriz Beamud, Lidia Ruiz Roldan, Marta Pla Diaz, Neris Garcia-Gonzalez, Loreto Ferrús Abad, Inma Galán Vendrell, Paula Ruiz-Hueso, Mariana Reyes-Prieto, Vicente Soriano Chirona, Maria Alma Bracho, Maria Dolores Ocete, Llúcia Martínez-Priego, Concepcion Gimeno, Giuseppe D'Auria, Fernando Gonzalez-Candelas
EPI_ISL_420115	Servicio de Microbiología. Consorcio Hospital General Universitario de Valencia	Sequencing and Bioinformatics Service and Molecular Epidemiology Research Group. FISABIO-Public Health	Marta Pla Diaz, Neris Garcia-Gonzalez, Loreto Ferrús Abad, Inma Galán Vendrell, Paula Ruiz-Hueso, Mariana Reyes-Prieto, Vicente Soriano Chirona, Maria Alma Bracho, Griselda De Marco, Beatriz Beamud, Lidia Ruiz Roldan, Maria Dolores Ocete, Llúcia Martínez-Priego, Concepcion Gimeno, Giuseppe D'Auria, Fernando Gonzalez-Candelas
EPI_ISL_420116	Servicio de Microbiología. Consorcio Hospital General Universitario de Valencia	Sequencing and Bioinformatics Service and Molecular Epidemiology Research Group. FISABIO-Public Health	Neris Garcia-Gonzalez, Loreto Ferrús Abad, Inma Galán Vendrell, Paula Ruiz-Hueso, Mariana Reyes-Prieto, Vicente Soriano Chirona, Maria Alma Bracho, Griselda De Marco, Beatriz Beamud, Lidia Ruiz Roldan, Marta Pla Diaz, Maria Dolores Ocete, Llúcia Martínez-Priego, Concepcion Gimeno, Giuseppe D'Auria, Fernando Gonzalez-Candelas
EPI_ISL_420117	Servicio de Microbiología. Consorcio Hospital General Universitario de Valencia	Sequencing and Bioinformatics Service and Molecular Epidemiology Research Group. FISABIO-Public Health	Loreto Ferrús Abad, Inma Galán Vendrell, Paula Ruiz-Hueso, Mariana Reyes-Prieto, Vicente Soriano Chirona, Maria Alma Bracho, Griselda De Marco, Beatriz Beamud, Lidia Ruiz Roldan, Marta Pla Diaz,Neris Garcia-Gonzalez, Maria Dolores Ocete, Llúcia Martínez-Priego, Concepcion Gimeno, Giuseppe D'Auria, Fernando Gonzalez-Candelas
EPI_ISL_420118	Servicio de Microbiología. Consorcio Hospital General Universitario de Valencia	Sequencing and Bioinformatics Service and Molecular Epidemiology Research Group. FISABIO-Public Health	Inma Galán Vendrell, Paula Ruiz-Hueso, Mariana Reyes-Prieto, Vicente Soriano Chirona, Maria Alma Bracho, Griselda De Marco, Beatriz Beamud, Lidia Ruiz Roldan, Marta Pla Diaz,Neris Garcia-Gonzalez, Loreto Ferrús Abad, Maria Dolores Ocete, Llúcia Martínez-Priego, Concepcion Gimeno, Giuseppe D'Auria, Fernando Gonzalez-Candelas
EPI_ISL_420119	Servicio de Microbiología. Consorcio Hospital General Universitario de Valencia	Sequencing and Bioinformatics Service and Molecular Epidemiology Research Group. FISABIO-Public Health	Paula Ruiz-Hueso, Mariana Reyes-Prieto, Vicente Soriano Chirona, Maria Alma Bracho, Griselda De Marco, Beatriz Beamud, Lidia Ruiz Roldan, Marta Pla Diaz,Neris Garcia-Gonzalez, Loreto Ferrús Abad, Inma Galán Vendrell, Maria Dolores Ocete, Llúcia Martínez-Priego, Concepcion Gimeno, Giuseppe D'Auria, Fernando Gonzalez-Candelas
EPI_ISL_420120	Servicio de Microbiología. Consorcio Hospital General Universitario de Valencia	Sequencing and Bioinformatics Service and Molecular Epidemiology Research Group. FISABIO-Public Health	Mariana Reyes-Prieto, Vicente Soriano Chirona, Maria Alma Bracho, Griselda De Marco, Beatriz Beamud, Lidia Ruiz Roldan, Marta Pla Diaz,Neris Garcia-Gonzalez, Loreto Ferrús Abad, Inma Galán Vendrell, Paula Ruiz-Hueso, Maria Dolores Ocete, Llúcia Martínez-Priego, Concepcion Gimeno, Giuseppe D'Auria, Fernando Gonzalez-Candelas
EPI_ISL_420121	Servicio de Microbiología. Consorcio Hospital General Universitario de Valencia	Sequencing and Bioinformatics Service and Molecular Epidemiology Research Group. FISABIO-Public Health	Vicente Soriano Chirona, Maria Alma Bracho, Griselda De Marco, Beatriz Beamud, Lidia Ruiz Roldan, Marta Pla Diaz,Neris Garcia-Gonzalez, Loreto Ferrús Abad, Inma Galán Vendrell, Paula Ruiz-Hueso, Mariana Reyes-Prieto, Maria Dolores Ocete, Llúcia Martínez-Priego, Concepcion Gimeno, Giuseppe D'Auria, Fernando Gonzalez-Candelas
EPI_ISL_420122	Servicio de Microbiología. Consorcio Hospital General Universitario de Valencia	Sequencing and Bioinformatics Service and Molecular Epidemiology Research Group. FISABIO-Public Health	Maria Alma Bracho, Griselda De Marco, Beatriz Beamud, Lidia Ruiz Roldan, Marta Pla Diaz, Neris Garcia-Gonzalez, Loreto Ferrús Abad, Inma Galán Vendrell, Paula Ruiz-Hueso, Mariana Reyes-Prieto, Vicente Soriano Chirona, Maria Dolores Ocete, Llúcia Martínez-Priego, Concepcion Gimeno, Giuseppe D'Auria, Fernando Gonzalez-Candelas
EPI_ISL_420123	Servicio de Microbiología. Consorcio Hospital General Universitario de Valencia	Sequencing and Bioinformatics Service and Molecular Epidemiology Research Group. FISABIO-Public Health	Maria Dolores Ocete, Maria Alma Bracho, Griselda De Marco, Beatriz Beamud, Lidia Ruiz Roldan, Marta Pla Diaz, Neris Garcia-Gonzalez, Loreto Ferrús Abad, Inma Galán Vendrell, Paula Ruiz-Hueso, Mariana Reyes-Prieto, Vicente Soriano Chirona, Llúcia Martínez-Priego, Concepcion Gimeno, Giuseppe D'Auria, Fernando Gonzalez-Candelas
EPI_ISL_420124	Servicio de Microbiología. Consorcio Hospital General Universitario de Valencia	Sequencing and Bioinformatics Service and Molecular Epidemiology Research Group. FISABIO-Public Health	Concepcion Gimeno, Maria Alma Bracho, Griselda De Marco, Beatriz Beamud, Lidia Ruiz Roldan, Marta Pla Diaz, Neris Garcia-Gonzalez, Loreto Ferrús Abad, Inma Galán Vendrell, Paula Ruiz-Hueso, Mariana Reyes-Prieto, Vicente Soriano Chirona, Maria Dolores Ocete, Llúcia Martínez-Priego, Giuseppe D'Auria, Fernando Gonzalez-Candelas
EPI_ISL_420125	Servicio de Microbiologia. Hospital Clinico Universitario de Valencia	Sequencing and Bioinformatics Service and Molecular Epidemiology Research Group. FISABIO-Public Health	David Navarro, Giuseppe D'Auria, Llúcia Martínez-Priego, Maria Alma Bracho, Griselda De Marco, Beatriz Beamud, Lidia Ruiz Roldan, Marta Pla Diaz, Neris Garcia-Gonzalez, Loreto Ferrús Abad, Inma Galán Vendrell, Paula Ruiz-Hueso, Mariana Reyes-Prieto, Vicente Soriano Chirona, Fernando Gonzalez-Candelas
EPI_ISL_420126	Servicio de Microbiologia. Hospital Clinico Universitario de Valencia	Sequencing and Bioinformatics Service and Molecular Epidemiology Research Group. FISABIO-Public Health	Llúcia Martínez-Priego, Maria Alma Bracho, Griselda De Marco, Beatriz Beamud, Lidia Ruiz Roldan, Marta Pla Diaz, Neris Garcia-Gonzalez, Loreto Ferrús Abad, Inma Galán Vendrell, Paula Ruiz-Hueso, Mariana Reyes-Prieto, Vicente Soriano Chirona, David Navarro, Giuseppe D'Auria, Fernando Gonzalez-Candelas
EPI_ISL_420127	Servicio de Microbiologia. Hospital Clinico Universitario de Valencia	Sequencing and Bioinformatics Service and Molecular Epidemiology Research Group. FISABIO-Public Health	Maria Alma Bracho, Griselda De Marco, Beatriz Beamud, Lidia Ruiz Roldan, Marta Pla Diaz, Neris Garcia-Gonzalez, Loreto Ferrús Abad, Inma Galán Vendrell, Paula Ruiz-Hueso, Mariana Reyes-Prieto, Vicente Soriano Chirona, David Navarro, Llúcia Martínez-Priego, Giuseppe D'Auria, Fernando Gonzalez-Candelas
EPI_ISL_420128	Servicio de Microbiologia. Hospital Clinico Universitario de Valencia	Sequencing and Bioinformatics Service and Molecular Epidemiology Research Group. FISABIO-Public Health	Griselda De Marco, Beatriz Beamud, Lidia Ruiz Roldan, Marta Pla Diaz, Neris Garcia-Gonzalez, Loreto Ferrús Abad, Inma Galán Vendrell, Paula Ruiz-Hueso, Mariana Reyes-Prieto, Vicente Soriano Chirona, David Navarro, Maria Alma Bracho, Llúcia Martínez-Priego, Giuseppe D'Auria, Fernando Gonzalez-Candelas
EPI_ISL_420129	Servicio de Microbiologia. Hospital Clinico Universitario de Valencia	Sequencing and Bioinformatics Service and Molecular Epidemiology Research Group. FISABIO-Public Health	Inma Galán Vendrell, Loreto Ferrús Abad, Maria Alma Bracho, Griselda De Marco, Beatriz Beamud, Lidia Ruiz Roldan, Marta Pla Diaz, Neris Garcia-Gonzalez, Paula Ruiz-Hueso, Mariana Reyes-Prieto, Vicente Soriano Chirona, David Navarro, Llúcia Martínez-Priego, Giuseppe D'Auria, Fernando Gonzalez-Candelas
EPI_ISL_420130	Servicio de Microbiologia. Hospital Clinico Universitario de Valencia	Sequencing and Bioinformatics Service and Molecular Epidemiology Research Group. FISABIO-Public Health	David Navarro, Loreto Ferrús Abad, Maria Alma Bracho, Griselda De Marco, Beatriz Beamud, Lidia Ruiz Roldan, Marta Pla Diaz, Neris Garcia-Gonzalez, Inma Galán Vendrell, Paula Ruiz-Hueso, Mariana Reyes-Prieto, Vicente Soriano Chirona, Sandra Carbo, Ivan Ansari, Llúcia Martínez-Priego, Giuseppe D'Auria, Fernando Gonzalez-Candelas
EPI_ISL_420131	Servicio de Microbiologia. Hospital Clinico Universitario de Valencia	Sequencing and Bioinformatics Service and Molecular Epidemiology Research Group. FISABIO-Public Health	Paula Ruiz-Hueso,Loreto Ferrús Abad, Maria Alma Bracho, Griselda De Marco, Beatriz Beamud, Sandra Carbo, Lidia Ruiz Roldan, Marta Pla Diaz, Neris Garcia-Gonzalez, Inma Galán Vendrell, Mariana Reyes-Prieto, Vicente Soriano Chirona, Ivan Ansari, David Navarro, Llúcia Martínez-Priego, Giuseppe D'Auria, Fernando Gonzalez-Candelas
EPI_ISL_420132	Servicio de Microbiologia. Hospital Clinico Universitario de Valencia	Sequencing and Bioinformatics Service and Molecular Epidemiology Research Group. FISABIO-Public Health	Giuseppe D'Auria,Sandra Carbo, Loreto Ferrús Abad, Maria Alma Bracho, Griselda De Marco, Beatriz Beamud, Lidia Ruiz Roldan, Marta Pla Diaz, Neris Garcia-Gonzalez, Inma Galán Vendrell, Paula Ruiz-Hueso, Mariana Reyes-Prieto, Vicente Soriano Chirona, Ivan Ansari, David Navarro, Llúcia Martínez-Priego, Fernando Gonzalez-Candelas
EPI_ISL_420136,EPI_ISL_420139,EPI_ISL_420312	Akershus University Hospital, Department for Microbiology and Infectious Disease Control	Norwegian Institute of Public Health, Department of Virology	Kathrine Stene-Johansen, Kamilla Heddeland Instefjord, Hilde Elshaug, Karoline Bragstad, Olav Hungnes
EPI_ISL_420137	Vestfold Hospital, Tonsberg Department of Microbiology	Norwegian Institute of Public Health, Department of Virology	Kathrine Stene-Johansen, Kamilla Heddeland Instefjord, Hilde Elshaug, Karoline Bragstad, Olav Hungnes
EPI_ISL_420140	Department for Virology, Molecular Biology and Genome Research, R. G. Lugar Center for Public Health Research, National Center for Disease Control and Public Health (NCDC) of Georgia.	Department for Virology, Molecular Biology and Genome Research, R. G. Lugar Center for Public Health Research, National Center for Disease Control and Public Health (NCDC) of Georgia.	Nato Kotaria, Marine Murtskhvaladze, Ann Machablishvili, Lela Sabadze, Mari Gavashelidze, Ana Papkiauri, Meri Pantsulaia, Gvantsa Brachveli, Tata Imnadze, Tamar Jashiashvili, Tea Tevdoradze, Ketevan Sidamonidze, Ekaterine Khmaladze, Ekaterine Zhghenti, Roena Sukhiashvili, Mariam Zakalashvili, Lela Urushadze, Magda Dgebuadze, Giorgi Tomashvili, Davit Tsaguria, Ekaterine Zangaladze, Nino Berishvili…
EPI_ISL_420141,EPI_ISL_420146,EPI_ISL_420313	Furst Medical Laboratory	Norwegian Institute of Public Health, Department of Virology	Kathrine Stene-Johansen, Kamilla Heddeland Instefjord, Hilde Elshaug, Karoline Bragstad, Olav Hungnes
EPI_ISL_420142	Department for Virology, Molecular Biology and Genome Research, R. G. Lugar Center for Public Health Research, National Center for Disease Control and Public Health (NCDC) of Georgia.	Department for Virology, Molecular Biology and Genome Research, R. G. Lugar Center for Public Health Research, National Center for Disease Control and Public Health (NCDC) of Georgia.	Marine Murtskhvaladze, Ann Machablishvili, Lela Sabadze, Mari Gavashelidze, Ana Papkiauri, Meri Pantsulaia, Gvantsa Brachveli, Tata Imnadze, Tamar Jashiashvili, Tea Tevdoradze, Ketevan Sidamonidze, Ekaterine Khmaladze, Ekaterine Zhghenti, Roena Sukhiashvili, Mariam Zakalashvili, Lela Urushadze, Magda Dgebuadze, Giorgi Tomashvili, Davit Tsaguria, Ekaterine Zangaladze, Nino Berishvili, Gvantsa Chan…
EPI_ISL_420143	Unilabs Laboratory Medicine	Norwegian Institute of Public Health, Department of Virology	Kathrine Stene-Johansen, Kamilla Heddeland Instefjord, Hilde Elshaug, Karoline Bragstad, Olav Hungnes
EPI_ISL_420144	Department for Virology, Molecular Biology and Genome Research, R. G. Lugar Center for Public Health Research, National Center for Disease Control and Public Health (NCDC) of Georgia.	Department for Virology, Molecular Biology and Genome Research, R. G. Lugar Center for Public Health Research, National Center for Disease Control and Public Health (NCDC) of Georgia.	Gvantsa Chanturia, Ann Machablishvili, Nato Kotaria, Marine Murtskhvaladze, Lela Sabadze, Mari Gavashelidze, Ana Papkiauri, Meri Pantsulaia, Gvantsa Brachveli, Tata Imnadze, Tamar Jashiashvili, Tea Tevdoradze, Ketevan Sidamonidze, Ekaterine Khmaladze, Ekaterine Zhghenti, Roena Sukhiashvili, Mariam Zakalashvili, Lela Urushadze, Magda Dgebuadze, Giorgi Tomashvili, Davit Tsaguria, Ekaterine Zangalad…
EPI_ISL_420145	Forde Hospital Department of Microbiology	Norwegian Institute of Public Health, Department of Virology	Kathrine Stene-Johansen, Kamilla Heddeland Instefjord, Hilde Elshaug, Karoline Bragstad, Olav Hungnes
EPI_ISL_420151	Nordland Hospital - Bodo, Laboratory Department, Molecular Biology Unit	Norwegian Institute of Public Health, Department of Virology	Kathrine Stene-Johansen, Kamilla Heddeland Instefjord, Hilde Elshaug, Karoline Bragstad, Olav Hungnes
EPI_ISL_420157,EPI_ISL_420158,EPI_ISL_420159,EPI_ISL_420160,EPI_ISL_420162,EPI_ISL_420163,EPI_ISL_420165,EPI_ISL_420166,EPI_ISL_420167,EPI_ISL_420171,EPI_ISL_420173,EPI_ISL_420175,EPI_ISL_420177,EPI_ISL_420178,EPI_ISL_420179,EPI_ISL_420180,EPI_ISL_420181,EPI_ISL_420182,EPI_ISL_420184,EPI_ISL_420185,EPI_ISL_420186,EPI_ISL_420188,EPI_ISL_420189,EPI_ISL_420190,EPI_ISL_420191,EPI_ISL_420192,EPI_ISL_4…	Virology Department, Sheffield Teaching Hospitals NHS Foundation Trust	Department of Infection, Immunity and Cardiovascular Disease, The Florey Institute, The Medical School, University of Sheffield	Thushan de Silva, Matthew Parker, Adri Angyal, Rebecca Brown, Rachel Tucker, Paul Parsons, Luke Green, Danielle Groves, Alex Keeley, Dave Partridge, Matthew Wyles, Benjamin Lindsey, Mehmet Yavuz, Mohammad Raza, Cariad Evans
EPI_ISL_420293	Wildlife Conservation Society, Bronx Zoo	Diagnostic Virology Laboratory, United States Department of Agriculture, National Veterinary Services Laboratories	Patrick K. Mitchell, Renee R. Anderson, Brittany Chilson, Roopa Venugopalan, D. G. Diel, Laura B. Goodman, L. Wang, F. Yuan, Y. Fang, Mary Lea Killian, Kerrie Franzen, Nichole Hines Bergeson, Ivan Kuzmin, Melinda Jenkins-Moore, Tod P. Stuber
EPI_ISL_420294,EPI_ISL_420295	Institute of Microbiology and Immunology, Faculty of Medicine, University of Ljubljana	Institute of Microbiology and Immunology, Faculty of Medicine, University of Ljubljana	Samo Zakotnik, Tomaž Mark Zorec, Lucijan Skubic, Miša Korva, Mario Poljak, Tatjana Avšič - Županc
EPI_ISL_420303	Alaska State Virology Laboratory	Alaska State Virology Laboratory	Chen, J
EPI_ISL_420304,EPI_ISL_420305,EPI_ISL_420306,EPI_ISL_424346,EPI_ISL_424347,EPI_ISL_427619,EPI_ISL_427620,EPI_ISL_427621,EPI_ISL_427622	Alaska State Virology Laboratory	Alaska State Virology Laboratory	Chen, J.
EPI_ISL_420314,EPI_ISL_420315,EPI_ISL_420316,EPI_ISL_420317,EPI_ISL_420318,EPI_ISL_420319,EPI_ISL_420320,EPI_ISL_420321,EPI_ISL_420322,EPI_ISL_420323,EPI_ISL_420324,EPI_ISL_420325,EPI_ISL_420326,EPI_ISL_420327,EPI_ISL_420328,EPI_ISL_420329,EPI_ISL_420330,EPI_ISL_420331,EPI_ISL_420332,EPI_ISL_420333,EPI_ISL_420334,EPI_ISL_420335,EPI_ISL_420336,EPI_ISL_420337,EPI_ISL_420338,EPI_ISL_420339,EPI_ISL_4…	KU Leuven, Clinical and Epidemiological Virology	KU Leuven, Clinical and Epidemiological Virology	Joan Marti-Carreras, Bert Vanmechelen, Tony Wawina, Piet Maes
EPI_ISL_420456	PathWest Laboratory Medicine WA	PathWest Laboratory Medicine WA	Chisha Sikazwe, Jurissa Lang, Avram Levy, David Smith and David Speers
EPI_ISL_420531,EPI_ISL_420532,EPI_ISL_420533,EPI_ISL_420534,EPI_ISL_420536,EPI_ISL_420537,EPI_ISL_420538,EPI_ISL_420539	Department of Microbiology, PathWest QEII Medical Centre	Department of Microbiology, PathWest QEII Medical Centre	Chisha Sikazwe, Jurissa Lang, Avram Levy, David Speers and David Smith
EPI_ISL_420541	Institute of Microbiology and Immunology, Faculty of Medicine, University of Ljubljana	Institute of Microbiology and Immunology, Faculty of Medicine, University of Ljubljana	Tomaž Mark Zorec, Samo Zakotnik, Lucijan Skubic, Miša Korva, Tatjana Avšič - Županc, Mario Poljak
EPI_ISL_420543,EPI_ISL_420545,EPI_ISL_420547,EPI_ISL_420549,EPI_ISL_420551,EPI_ISL_420553,EPI_ISL_420555	National Influenza Center, Indian Council of Medical Research - National Institute of Virology	Indian Council of Medical Research-National Institute of Virology, Microbial Containment Complex	Pragya D. Yadav. Savita Patil, Varsha Potdar, Prasad Sarkale, Dimpal A. Nyayanit, Gajanan Sapkal, Anita M. Shete, Atanu Basu, Lalit Dar, M Choudhary, Amita Jain, Bharati Malhotra, Pranita Gawande, Sarah Cherian, Priya Abraham
EPI_ISL_420563	Ospedale Civile Giuseppe Mazzini	Istituto Zooprofilattico Sperimentale dell'Abruzzo e Molise "G. Caporale"	Lorusso A, Marcacci M, Di Domenico M, Ancora M, Curini V, Mangone I, Rinaldi A, Di Pasquale A, Cammà C, Puglia I, Savini G
EPI_ISL_420564	Ospedale Civile Castel Di Sangro	Istituto Zooprofilattico Sperimentale dell'Abruzzo e Molise "G.Caporale"	Lorusso A, Marcacci M, Di Domenico M, Ancora M, Curini V, Mangone I, Rinaldi A, Di Pasquale A, Cammà C, Puglia I, Savini G
EPI_ISL_420565,EPI_ISL_420568,EPI_ISL_420569,EPI_ISL_420583,EPI_ISL_435145,EPI_ISL_436723	Ospedale Civile Giuseppe Mazzini	Istituto Zooprofilattico Sperimentale dell'Abruzzo e Molise "G.Caporale"	Lorusso A, Marcacci M, Di Domenico M, Ancora M, Curini V, Mangone I, Rinaldi A, Di Pasquale A, Cammà C, Puglia I, Savini G
EPI_ISL_420566,EPI_ISL_420567,EPI_ISL_436718	Ospedale Regionale San Salvatore	Istituto Zooprofilattico Sperimentale dell'Abruzzo e Molise "G.Caporale"	Lorusso A, Marcacci M, Di Domenico M, Ancora M, Curini V, Mangone I, Rinaldi A, Di Pasquale A, Cammà C, Puglia I, Savini G
EPI_ISL_420570,EPI_ISL_420571,EPI_ISL_420572,EPI_ISL_420573,EPI_ISL_420575,EPI_ISL_420576,EPI_ISL_420577,EPI_ISL_420578,EPI_ISL_420579,EPI_ISL_420580,EPI_ISL_420581,EPI_ISL_420582,EPI_ISL_420585,EPI_ISL_420586,EPI_ISL_420587,EPI_ISL_420588,EPI_ISL_420589,EPI_ISL_420590,EPI_ISL_420591,EPI_ISL_421577,EPI_ISL_421578,EPI_ISL_421579,EPI_ISL_421580,EPI_ISL_421581,EPI_ISL_421582,EPI_ISL_421583,EPI_ISL_4…	NYU Langone Health	Departments of Pathology and Medicine, New York University School of Medicine	Maria Aguero-Rosenfeld, Brendan Belovarac, Margaret Black, Ludovic Boytard, John Cadley, Paolo Cotzia, John Chen, Dacia Dimartino, Xiaojun Feng, Tatyana Gindin, Adriana Heguy, Megan Hogan, Emily Huang, George Jour, Andrew Lytle, Christian Marier, Matthew T. Maurano, Mark J. Mulligan, Peter Meyn, Iman Osman, Jared Pinnell, Sitharam Ramaswami, Amy Rapkiewicz, Marie Samanovic-Golden, Antonio Serrano…
EPI_ISL_420598,EPI_ISL_420599,EPI_ISL_420600	Servicio Virosis Respiratorias-Departamento Virología-INEI	Instituto Nacional Enfermedades Infecciosas C.G.Malbran	Baumeister E., Avaro M., Benedetti E., Russo M., Dattero ME, Pontoriero A., Cisterna D., Molina V., Perandones C., Tuduri E., Lorenzo F., Poklepovich T., Campos J.
EPI_ISL_420784	AZ Department of Health Services	Pathogen Discovery, Respiratory Viruses Branch, Division of Viral Diseases, Centers for Disease Control and Prevention	Krista Queen, Yan Li, Ying Tao, Jing Zhang, Anne Uehara, Clinton R. Paden, Haibin Wang, Rachel Marine, Mary S. Keckler, Alison S. Laufer Halpin, Jasmine Padilla, Justin Lee, Christopher A. Elkins, Suxiang Tong
EPI_ISL_420785	FL Bureau of Health Laboratories Tampa	Pathogen Discovery, Respiratory Viruses Branch, Division of Viral Diseases, Centers for Disease Control and Prevention	Krista Queen, Yan Li, Ying Tao, Jing Zhang, Anne Uehara, Clinton R. Paden, Haibin Wang, Rachel Marine, Mary S. Keckler, Alison S. Laufer Halpin, Jasmine Padilla, Justin Lee, Christopher A. Elkins, Suxiang Tong
EPI_ISL_420786,EPI_ISL_420787,EPI_ISL_420788	GA Department of Public Health	Pathogen Discovery, Respiratory Viruses Branch, Division of Viral Diseases, Centers for Disease Control and Prevention	Krista Queen, Yan Li, Ying Tao, Jing Zhang, Anne Uehara, Clinton R. Paden, Haibin Wang, Rachel Marine, Mary S. Keckler, Alison S. Laufer Halpin, Jasmine Padilla, Justin Lee, Christopher A. Elkins, Suxiang Tong
EPI_ISL_420789,EPI_ISL_420790	Illinois Department of Public Health Chicago Laboratory	Pathogen Discovery, Respiratory Viruses Branch, Division of Viral Diseases, Centers for Disease Control and Prevention	Krista Queen, Yan Li, Ying Tao, Jing Zhang, Anne Uehara, Clinton R. Paden, Haibin Wang, Rachel Marine, Mary S. Keckler, Alison S. Laufer Halpin, Jasmine Padilla, Justin Lee, Christopher A. Elkins, Suxiang Tong
EPI_ISL_420791,EPI_ISL_420792	NH Department of Health and Human Services Public Health Labs	Pathogen Discovery, Respiratory Viruses Branch, Division of Viral Diseases, Centers for Disease Control and Prevention	Krista Queen, Yan Li, Ying Tao, Jing Zhang, Anne Uehara, Clinton R. Paden, Haibin Wang, Rachel Marine, Mary S. Keckler, Alison S. Laufer Halpin, Jasmine Padilla, Justin Lee, Christopher A. Elkins, Suxiang Tong
EPI_ISL_420793	NYC Department of Health and Mental Hygiene	Pathogen Discovery, Respiratory Viruses Branch, Division of Viral Diseases, Centers for Disease Control and Prevention	Krista Queen, Yan Li, Ying Tao, Jing Zhang, Anne Uehara, Clinton R. Paden, Haibin Wang, Rachel Marine, Mary S. Keckler, Alison S. Laufer Halpin, Jasmine Padilla, Justin Lee, Christopher A. Elkins, Suxiang Tong
EPI_ISL_420794	Oregon State Public Health- Virology section	Pathogen Discovery, Respiratory Viruses Branch, Division of Viral Diseases, Centers for Disease Control and Prevention	Krista Queen, Yan Li, Ying Tao, Jing Zhang, Anne Uehara, Clinton R. Paden, Haibin Wang, Rachel Marine, Mary S. Keckler, Alison S. Laufer Halpin, Jasmine Padilla, Justin Lee, Christopher A. Elkins, Suxiang Tong
EPI_ISL_420795	RI State Health Laboratory	Pathogen Discovery, Respiratory Viruses Branch, Division of Viral Diseases, Centers for Disease Control and Prevention	Krista Queen, Yan Li, Ying Tao, Jing Zhang, Anne Uehara, Clinton R. Paden, Haibin Wang, Rachel Marine, Mary S. Keckler, Alison S. Laufer Halpin, Jasmine Padilla, Justin Lee, Christopher A. Elkins, Suxiang Tong
EPI_ISL_420796,EPI_ISL_420797,EPI_ISL_420798	Texas DSHS Lab Services	Pathogen Discovery, Respiratory Viruses Branch, Division of Viral Diseases, Centers for Disease Control and Prevention	Krista Queen, Yan Li, Ying Tao, Jing Zhang, Anne Uehara, Clinton R. Paden, Haibin Wang, Rachel Marine, Mary S. Keckler, Alison S. Laufer Halpin, Jasmine Padilla, Justin Lee, Christopher A. Elkins, Suxiang Tong
EPI_ISL_420799,EPI_ISL_420800,EPI_ISL_420801	Brian D. Allgood Army Community Hospital	Pathogen Discovery, Respiratory Viruses Branch, Division of Viral Diseases, Centers for Disease Control and Prevention	Krista Queen, Yan Li, Ying Tao, Jing Zhang, Anne Uehara, Clinton R. Paden, Haibin Wang, Rachel Marine, Mary S. Keckler, Alison S. Laufer Halpin, Jasmine Padilla, Justin Lee, Christopher A. Elkins, Suxiang Tong
EPI_ISL_420855,EPI_ISL_420876,EPI_ISL_420877	Geelong Centre for Emerging Infectious Diseases	Geelong Centre for Emerging Infectious Diseases	Chamings,A., Raj Bhatta T., Alexandersen S.
EPI_ISL_420899,EPI_ISL_420901,EPI_ISL_420902,EPI_ISL_420903,EPI_ISL_420906,EPI_ISL_420907,EPI_ISL_420912	Max von Pettenkofer Institute, Virology, National Reference Center for Retroviruses, LMU Munich	Laboratory for Functional Genome Analysis, Dept. Genomics, Gene Center of the LMU Munich	Max Muenchhoff, Stefan Krebs, Alexander Graf, Ashok Varadharajan, Oliver Keppler, Helmut Blum
EPI_ISL_420913,EPI_ISL_420915,EPI_ISL_420916,EPI_ISL_420917,EPI_ISL_420918,EPI_ISL_420919,EPI_ISL_420920,EPI_ISL_420921,EPI_ISL_420922,EPI_ISL_420923,EPI_ISL_420924,EPI_ISL_420925,EPI_ISL_420926,EPI_ISL_420927,EPI_ISL_420928,EPI_ISL_420929,EPI_ISL_420930,EPI_ISL_420931,EPI_ISL_420932,EPI_ISL_420933,EPI_ISL_420934,EPI_ISL_420935,EPI_ISL_420936,EPI_ISL_420937,EPI_ISL_420938,EPI_ISL_420939,EPI_ISL_4…	Wales Specialist Virology Centre	Public Health Wales Microbiology Cardiff	Catherine Moore, Joanne Watkins, Sally Corden, Malorie Perry, Simon Cottrell Sara Rey, Matt Bull, Tom Connor
EPI_ISL_421171,EPI_ISL_421172,EPI_ISL_421173,EPI_ISL_421174,EPI_ISL_421175,EPI_ISL_421176,EPI_ISL_421177,EPI_ISL_421178,EPI_ISL_421179,EPI_ISL_421180	Hospital Universitario 12 de Octubre	Hospital Universitario 12 de Octubre	Esther Viedma, Sara González, Elias Dahdouh, Raúl Recio, Fernando Lázaro, Julio García, Mª Dolores Folgueira, Jesús Mingorance, Rafael Delgado
EPI_ISL_421221,EPI_ISL_421222,EPI_ISL_421223,EPI_ISL_421224,EPI_ISL_421225,EPI_ISL_421226,EPI_ISL_421227,EPI_ISL_421228,EPI_ISL_421229,EPI_ISL_421230,EPI_ISL_421231,EPI_ISL_421232,EPI_ISL_421233,EPI_ISL_421234,EPI_ISL_421235,EPI_ISL_421236	Hangzhou Center for Diseases Control and Prevention	Hangzhou Center for Diseases Control and Prevention	Jun Li, Haoqiu Wang, Lingfeng Mao, Hua Yu, Xinfen Yu, Zhou Sun, Xin Qian, Shuchang Chen, Junfang Chen, Xuchu Wang
EPI_ISL_421237,EPI_ISL_421238,EPI_ISL_421239,EPI_ISL_421240,EPI_ISL_421241,EPI_ISL_421242,EPI_ISL_421243,EPI_ISL_421244,EPI_ISL_421245,EPI_ISL_421246,EPI_ISL_421247,EPI_ISL_421248,EPI_ISL_421249,EPI_ISL_421250,EPI_ISL_421251,EPI_ISL_421252,EPI_ISL_421253,EPI_ISL_421254,EPI_ISL_421256,EPI_ISL_421257,EPI_ISL_421258,EPI_ISL_421259,EPI_ISL_421260,EPI_ISL_421261,EPI_ISL_421262,EPI_ISL_455460,EPI_ISL_4…	Jiangxi Province Center for Disease Control and Prevention	Jiangxi Province Center for Disease Control and Prevention	JianXiong Li,Ying Xiong,Tian Gong,Yong Shi,Jun Zhou,Fang Xiao,ShiWen Liu,XiaoQing Liu,Gang Xu,DaJin Xiao,Xin Ran,YanNi Zhang
EPI_ISL_421272,EPI_ISL_421346,EPI_ISL_421347,EPI_ISL_421543,EPI_ISL_421544,EPI_ISL_421545,EPI_ISL_421547,EPI_ISL_421548,EPI_ISL_421549,EPI_ISL_421550,EPI_ISL_421551,EPI_ISL_421552,EPI_ISL_421553,EPI_ISL_462912,EPI_ISL_462915,EPI_ISL_462917,EPI_ISL_462918,EPI_ISL_462919,EPI_ISL_462921,EPI_ISL_462924,EPI_ISL_462925,EPI_ISL_462929,EPI_ISL_462933,EPI_ISL_462936,EPI_ISL_462940,EPI_ISL_462944,EPI_ISL_4…	Wyoming Public Health Laboratory	Center for Global Health, University of New Mexico Health Sciences Center	Daryl Domman, Kurt Schwalm, Rob Christensen, Wanda Manley, Cari Sloma, Noah Hull, Darrell Dinwiddie
EPI_ISL_421275	Russian State Collection of Viruses	Pathogenic Microorganisms Variability Laboratory	Alexey Shchetinin, Maria Nikiforova, Nadezhda Kuznetsova, Ekaterina Aksenova, Marina Kunda, Natalia Ryzhova, Olga Voronina, Inna Dolzhikova, Daria Grousova, Andrey Botikov, Denis Logunov, Alexander Gintsburg, Vladimir Gushchin
EPI_ISL_421279,EPI_ISL_421281	Clinical Diagnostics Laboratory, Diagnostic & Experimental Pathology, Lilly Research Laboratories	Clinical Diagnostics Laboratory, Diagnostic & Experimental Pathology, Lilly Research Laboratories	Tim Holzer, Mayuri Vaidya, Angie Fulford, Sam McNeely, Rachael Redmond, Phil Ebert, John Calley, Leslie O’Neill Reising, Pat Finnegan, Erin Wray, John McElwee, Jeff Fill, Joe Oakley, Andrew Schade
EPI_ISL_421348,EPI_ISL_421349,EPI_ISL_421350,EPI_ISL_421351,EPI_ISL_421352,EPI_ISL_421353,EPI_ISL_421354,EPI_ISL_421355,EPI_ISL_421357,EPI_ISL_421358,EPI_ISL_421359,EPI_ISL_421360,EPI_ISL_421363,EPI_ISL_421364,EPI_ISL_421365,EPI_ISL_421366,EPI_ISL_421367,EPI_ISL_421369,EPI_ISL_421370,EPI_ISL_421371,EPI_ISL_421375,EPI_ISL_421376,EPI_ISL_421378,EPI_ISL_421379,EPI_ISL_421383,EPI_ISL_421384,EPI_ISL_4…	MSHS Clinical Microbiology Laboratories	MSHS Pathogen Surveillance Program	Ana S. Gonzalez-Reiche, Mitchell Sullivan, Ajay Obla, Gopi Patel, Emilia Sordillo, Melissa Gitman, Alberto Paniz-mondolfi, Matthew Hernandez, Shelcie Fabre, Jose Polanco, Zenab Khan, Bremy Albuquerque, Jayeeta Dutta, Juan Soto, Shwetha Sridhar Hara, Ying-Chih Wang, Melissa Smith, Robert Sebra, Lisa Miorin, Wen-chun Liu, Randy Albrecht, Judith Aberg, Florian Krammer, Adolfo Garcia-Sarstre, Viviana…
EPI_ISL_421446,EPI_ISL_421447,EPI_ISL_421448	H Guimaraes	Instituto Nacional de Saude (INSA)	Guiomar et al
EPI_ISL_421450,EPI_ISL_421451,EPI_ISL_421452,EPI_ISL_421456,EPI_ISL_421472,EPI_ISL_421473,EPI_ISL_421474,EPI_ISL_421475,EPI_ISL_421476,EPI_ISL_421477,EPI_ISL_421478,EPI_ISL_421496,EPI_ISL_421497,EPI_ISL_421498,EPI_ISL_421499	Instituto Nacional de Saude (INSA)	Instituto Nacional de Saude (INSA)	Guiomar et al
EPI_ISL_421454,EPI_ISL_421458,EPI_ISL_421481,EPI_ISL_421487,EPI_ISL_421491	H Beatriz Angelo	Instituto Nacional de Saude (INSA)	Guiomar et al
EPI_ISL_421455,EPI_ISL_421479,EPI_ISL_421480,EPI_ISL_421485,EPI_ISL_421486	CH Barreiro Montijo	Instituto Nacional de Saude (INSA)	Guiomar et al
EPI_ISL_421457	H Dr Nelio Mendonca - Funchal	Instituto Nacional de Saude (INSA)	Guiomar et al
EPI_ISL_421482,EPI_ISL_421483,EPI_ISL_421484	CH VN Gaia - Espinho	Instituto Nacional de Saude (INSA)	Guiomar et al
EPI_ISL_421502,EPI_ISL_421503	Parc des Dames	National Reference Center for Viruses of Respiratory Infections, Institut Pasteur, Paris	Mélanie Albert, Marion Barbet, Sylvie Behillil, Méline Bizard, Angela Brisebarre, Flora Donati, Etienne Simon-Lorière, Vincent Enouf, Maud Vanpeene, Sylvie van der Werf
EPI_ISL_421507,EPI_ISL_421508	Le Château de Seine-Port	National Reference Center for Viruses of Respiratory Infections, Institut Pasteur, Paris	Mélanie Albert, Marion Barbet, Sylvie Behillil, Méline Bizard, Angela Brisebarre, Flora Donati, Etienne Simon-Lorière, Vincent Enouf, Maud Vanpeene, Sylvie van der Werf
EPI_ISL_421513	Service de Biologie clinique	National Reference Center for Viruses of Respiratory Infections, Institut Pasteur, Paris	Mélanie Albert, Marion Barbet, Sylvie Behillil, Méline Bizard, Angela Brisebarre, Flora Donati, Etienne Simon-Lorière, Vincent Enouf, Maud Vanpeene, Sylvie van der Werf, Christine Lambert
EPI_ISL_421515	Servicio de Microbiologia. Hospital Clinico Universitario de Valencia	Sequencing and Bioinformatics Service and Molecular Epidemiology Research Group. FISABIO-Public Health	Giuseppe D'Auria, Llúcia Martínez-Priego, Maria Alma Bracho, Griselda De Marco, Beatriz Beamud, Lidia Ruiz Roldan, Marta Pla Diaz, Neris Garcia-Gonzalez, Loreto Ferrús Abad, Inma Galán Vendrell, Paula Ruiz-Hueso, Mariana Reyes-Prieto, Vicente Soriano Chirona, David Navarro, Fernando Gonzalez-Candelas
EPI_ISL_421516	Servicio de Microbiologia. Hospital Clinico Universitario de Valencia	Sequencing and Bioinformatics Service and Molecular Epidemiology Research Group. FISABIO-Public Health	Loreto Ferrús Abad, Maria Alma Bracho, Griselda De Marco, Beatriz Beamud, Lidia Ruiz Roldan, Marta Pla Diaz, Neris Garcia-Gonzalez, Inma Galán Vendrell, Paula Ruiz-Hueso, Mariana Reyes-Prieto, Vicente Soriano Chirona, David Navarro, Llúcia Martínez-Priego, Giuseppe D'Auria, Fernando Gonzalez-Candelas
EPI_ISL_421519	Servicio de Microbiologia. Hospital Clinico Universitario de Valencia	Sequencing and Bioinformatics Service and Molecular Epidemiology Research Group. FISABIO-Public Health	David Navarro, Maria Alma Bracho, Griselda De Marco, Beatriz Beamud, Lidia Ruiz Roldan, Marta Pla Diaz, Neris Garcia-Gonzalez, Inma Galán Vendrell, Sandra Carbo, Loreto Ferrús Abad, Paula Ruiz-Hueso, Mariana Reyes-Prieto, Vicente Soriano Chirona, Ivan Ansari, Llúcia Martínez-Priego, Giuseppe D'Auria, Fernando Gonzalez-Candelas
EPI_ISL_421520	Servicio de Microbiologia. Hospital Clinico Universitario de Valencia	Sequencing and Bioinformatics Service and Molecular Epidemiology Research Group. FISABIO-Public Health	Loreto Ferrús Abad, Maria Alma Bracho, Griselda De Marco, Sandra Carbo, Beatriz Beamud, Lidia Ruiz Roldan, Marta Pla Diaz, Neris Garcia-Gonzalez, Inma Galán Vendrell, Paula Ruiz-Hueso, Mariana Reyes-Prieto, Vicente Soriano Chirona, Ivan Ansari, David Navarro, Llúcia Martínez-Priego, Giuseppe D'Auria, Fernando Gonzalez-Candelas
EPI_ISL_421573,EPI_ISL_421574,EPI_ISL_421575,EPI_ISL_421576	Molecular Diagnostic Services	KRISP, KZN Research Innovation and Sequencing Platform	Giandhari J, Pillay S, Ngcapu S, Samsunder N, Lessells R, Chimukangara B, Deforche K, Tegally H, Wilkinson E, de Oliveira T
EPI_ISL_421636	Pathology North	Public Health Virology Laboratory	Bixing Huang, Alyssa Pyke, Amanda De Jong, Andrew Van Den Hurk, Carmel Taylor, David Warrilow, Doris Genge, Elisabeth Gamez, Glen Hewitson, Ian Maxwell Mackay, Inga Sultana, Jamie McMahon, Jean Barcelon, Judy Northill, Mitchell Finger, Natalie Simpson, Neelima Nair, Peter Burtonclay, Peter Moore, Sarah Wheatley, Sean Moody, Sonja Hall-Mendelin, Timothy Gardam, and Frederick Moore
EPI_ISL_421652	Dasman Diabetes Institute	Dasman Diabetes Institute	Fahd Al-Mulla, Rasheeba Iqbal, Sumi John, Ebaa Al-Ozairi, Qais Al-Duwairi
EPI_ISL_421653,EPI_ISL_421654,EPI_ISL_421655,EPI_ISL_421656,EPI_ISL_426285,EPI_ISL_426286,EPI_ISL_426287,EPI_ISL_426288,EPI_ISL_426289,EPI_ISL_450518,EPI_ISL_450519	E. Gulbja Laboratorija	Latvian Biomedical Research and Study Centre	Ivars Silamiķelis, Kaspars Megnis, Monta Ustinova, Ņikita Zrelovs, Vita Rovīte, Mikus Gavars, Dmitrijs Perminovs, Uga Dumpis, Jānis Kloviņš
EPI_ISL_421660	The Ohio State University	The Ohio State University-James Molecular Lab at Polaris	Huolin Tu, Matthew Avenarius, Preeti Panchioli, Sean Caruthers, Joan-Miquel Balada-Llasat, Jason Garee, Matt Hunt, Xiaokang Pan, Dan Jones
EPI_ISL_421662,EPI_ISL_421663,EPI_ISL_421664,EPI_ISL_421665,EPI_ISL_421666,EPI_ISL_421667,EPI_ISL_421668,EPI_ISL_421669,EPI_ISL_421670,EPI_ISL_421671,EPI_ISL_421672,EPI_ISL_424361,EPI_ISL_424362,EPI_ISL_424363,EPI_ISL_424364,EPI_ISL_424365,EPI_ISL_426179	National Influenza Center, Indian Council of Medical Research - National Institute of Virology	Indian Council of Medical Research-National Institute of Virology, Microbial Containment Complex	Pragya D. Yadav, Varsha Potdar, Savita Patil, Dimpal A. Nyayanit, Triparna Majumdar, Manohar. L. Chaudhary, Gururaj Deshpande, Padinjaremattathil Thankappan Ullas, Anita Shete-Aich, Hitesh Dighe, Sreelekshmy Mohandas, Gajanan Sapkal, Atanu Basu, Amita Jain, Bharti Malhotra, Deepika Chaudhary, Sarah Cherian, Priya Abraham
EPI_ISL_421675	The Ohio State University Wexner Medical Center	The Ohio State University James Molecular lab	Huolin Tu, Sean Caruthers, Matthew Avenarius, Joan-Miquel Balada-Llasat, Matthew Hunt, Preeti Panchioli, Xiaokang Pen, Jason Garee, Pam Snyder, Dan Jones
EPI_ISL_421683,EPI_ISL_421684,EPI_ISL_421685,EPI_ISL_421686,EPI_ISL_421687,EPI_ISL_421688,EPI_ISL_421689,EPI_ISL_421690,EPI_ISL_421691,EPI_ISL_421692	Minnesota Department of Health, Public Health Laboratory	Minnesota Department of Health, Public Health Laboratory	Matt Plumb, Jacob Garfin, Xiong Wang
EPI_ISL_421734,EPI_ISL_421735,EPI_ISL_421737,EPI_ISL_421738,EPI_ISL_421740,EPI_ISL_421741,EPI_ISL_421742,EPI_ISL_421743,EPI_ISL_421744,EPI_ISL_421745,EPI_ISL_421746,EPI_ISL_421747,EPI_ISL_421748,EPI_ISL_421750,EPI_ISL_421752,EPI_ISL_421753,EPI_ISL_421754,EPI_ISL_421755,EPI_ISL_421756,EPI_ISL_421757,EPI_ISL_421759,EPI_ISL_421760,EPI_ISL_421761,EPI_ISL_421762,EPI_ISL_421763,EPI_ISL_428939,EPI_ISL_4…	Laboratoire National de Sante, Microbiology, Virology	Laboratoire National de Sante, Microbiology, Epidemiology and Microbial Genomics	Anke Wienecke-Baldacchino, Ardashel Latsuzbaia, Jessica Tapp, Catherine Ragimbeau, Guillaume Fournier, Tamir Abdelrahman, Trung Nguyen Nguyen, Joel Mossong
EPI_ISL_422016,EPI_ISL_422017,EPI_ISL_422018,EPI_ISL_422019,EPI_ISL_422020,EPI_ISL_422021,EPI_ISL_422022,EPI_ISL_422023,EPI_ISL_422024,EPI_ISL_422025,EPI_ISL_422026,EPI_ISL_422027,EPI_ISL_422028,EPI_ISL_422029,EPI_ISL_422030,EPI_ISL_422031,EPI_ISL_422032,EPI_ISL_422033,EPI_ISL_422034,EPI_ISL_422035,EPI_ISL_422036,EPI_ISL_422037,EPI_ISL_422038,EPI_ISL_422039,EPI_ISL_422040,EPI_ISL_422041,EPI_ISL_4…	Wales Specialist Virology Centre	Public Health Wales Microbiology Cardiff	Catherine Moore, Johnathan Evans, Malorie Perry, Simon Cottrell, Alec Birchley, Alexander Adams, Amy Gaskin, Bree Gatica-Wilcox, Jason Coombes, Lauren Gilbert, Lee Graham, Nicole Pacchiarini, Sara Kumziene-Summerhayes, Sarah Taylor, Sophie Jones, Sara Rey, Matthew Bull, Joanne Watkins, Sally Corden, Tom Connor
EPI_ISL_422424	Jaber Al Ahmad Al Sabah Hospital	Dasman diabetes Institute	Fahd Al-Mulla, Rasheeba Iqbal, Sumi John, Ebaa Al-Ozairi, Qais Al-Duwairi
EPI_ISL_422425	Zhejiang Provincial Center for Disease Control and Prevention	Zhejiang Provincial Center for Disease Control and Prevention	Yanjun Zhang, Yi Sun
EPI_ISL_422426,EPI_ISL_422427	JABER AL AHMAD AL SABAH HOSPITAL – KUWAIT CITY	Dasman Diabetes Institute	Fahd Al-Mulla, Rasheeba Iqbal, Sumi John, Ebaa Al-Ozairi, Qais Al-Duwairi
EPI_ISL_422437,EPI_ISL_422438,EPI_ISL_452181,EPI_ISL_452182,EPI_ISL_452183,EPI_ISL_452184,EPI_ISL_452185,EPI_ISL_452186,EPI_ISL_452187,EPI_ISL_452188,EPI_ISL_452189	ULSS9 Distretto di Bussolengo	Istituto Zooprofilattico Sperimentale delle Venezie	Adelaide Milani, Alessia Schivo, Annalisa Salviato, Erika Giorgia Quaranta, Gianpiero Zamperin, Ambra Pastori, Bianca Zecchin, Alice Fusaro, Calogero Terregino, Antonia Ricci
EPI_ISL_422462,EPI_ISL_422463,EPI_ISL_422465,EPI_ISL_426159,EPI_ISL_426160,EPI_ISL_426161,EPI_ISL_429843,EPI_ISL_429845,EPI_ISL_429846,EPI_ISL_429847,EPI_ISL_429848,EPI_ISL_435394,EPI_ISL_435395,EPI_ISL_435397,EPI_ISL_435398,EPI_ISL_435400,EPI_ISL_435401,EPI_ISL_435402,EPI_ISL_436892,EPI_ISL_436893,EPI_ISL_436894,EPI_ISL_436895,EPI_ISL_436896,EPI_ISL_436897,EPI_ISL_436898,EPI_ISL_436899,EPI_ISL_4…	Gundersen Molecular Diagnostics Laboratory	Kabara Cancer Research Institute	Craig S. Richmond, Paraic A. Kenny
EPI_ISL_422563	Institute of Microbiology Universidad San Francisco de Quito	Institute of Microbiology Universidad San Francisco de Quito	Belen Prado-Vivar, Sully Marquez, Juan Jose Guadalupe, Bernardo Gutierrez, Francisco Mora, Juan Gaviria, Alejandra Ramones, Franklin Espinoza, Edison Ligña, Jorge Reyes, Patricio Rojas-Silva, Veronica Barragan, Gabriel Trueba, Michelle Grunauer, Paul Cardenas
EPI_ISL_422564	Institute of Microbiology Universidad San Francisco de Quito	Institute of Microbiology Universidad San Francisco de Quito	Juan Jose Guadalupe, Belen Prado-Vivar, Sully Marquez, Bernardo Gutierrez, Francisco Mora, Juan Gaviria, Alejandra Ramones, Franklin Espinoza, Edison Ligña, Jorge Reyes, Patricio Rojas-Silva, Veronica Barragan, Gabriel Trueba, Michelle Grunauer, Paul Cardenas
EPI_ISL_422565	Institute of Microbiology Universidad San Francisco de Quito	Institute of Microbiology Universidad San Francisco de Quito	Sully Marquez, Belen Prado-Vivar, Juan Jose Guadalupe, Bernardo Gutierrez, Francisco Mora, Juan Gaviria, Alejandra Ramones, Franklin Espinoza, Edison Ligña, Jorge Reyes, Patricio Rojas-Silva, Veronica Barragan, Gabriel Trueba, Michelle Grunauer, Paul Cardenas
EPI_ISL_422566,EPI_ISL_422567,EPI_ISL_422568,EPI_ISL_422569,EPI_ISL_422570,EPI_ISL_422571,EPI_ISL_422572,EPI_ISL_422573,EPI_ISL_422574,EPI_ISL_422575,EPI_ISL_422576,EPI_ISL_422577,EPI_ISL_422578,EPI_ISL_422579,EPI_ISL_422580,EPI_ISL_422581,EPI_ISL_422582,EPI_ISL_422583,EPI_ISL_422585,EPI_ISL_422586,EPI_ISL_422587,EPI_ISL_422588,EPI_ISL_422589,EPI_ISL_422591,EPI_ISL_422592,EPI_ISL_422593,EPI_ISL_4…
see above	Dutch COVID-19 response team	Erasmus Medical Center	Bas Oude Munnink, David Nieuwenhuijse, Reina Sikkema, Claudia Schapendonk, Irina Chestakova, Anne van der Linden, Theo Bestebroer, Stefan van Nieuwkoop, Mark Pronk, Pascal Lexmond, Corien Swaan, Manon Haverkate, Madelief Mollers, Mart Stein, Sandra Kengne Kamga Mobou, Jeroen van Kampen, Jolanda Voermans, Aura Timen, Corine GeurtsvanKessel, Annemiek van der Eijk, Richard Molenkamp, Marion Koopmans…
EPI_ISL_461294,EPI_ISL_461295,EPI_ISL_461296,EPI_ISL_461297,EPI_ISL_461298,EPI_ISL_461299,EPI_ISL_461300,EPI_ISL_461303,EPI_ISL_461305,EPI_ISL_461307,EPI_ISL_461308,EPI_ISL_461309,EPI_ISL_461310,EPI_ISL_461311,EPI_ISL_461312,EPI_ISL_461313,EPI_ISL_461314,EPI_ISL_461315,EPI_ISL_461316,EPI_ISL_461317,EPI_ISL_461318,EPI_ISL_461319,EPI_ISL_461320,EPI_ISL_461321,EPI_ISL_461322,EPI_ISL_461323,EPI_ISL_4…
see above	Dutch COVID-19 response team	Erasmus Medical Center	Bas Oude Munnink, David Nieuwenhuijse, Reina Sikkema, Claudia Schapendonk, Irina Chestakova, Anne van der Linden, Theo Bestebroer, Stefan van Nieuwkoop, Mark Pronk, Pascal Lexmond, Corien Swaan, Manon Haverkate, Madelief Mollers, Mart Stein, Sandra Kengne Kamga Mobou, Jeroen van Kampen, Jolanda Voermans, Aura Timen, Corine GeurtsvanKessel, Annemiek van der Eijk, Richard Molenkamp, Marion Koopmans…
EPI_ISL_422636	The National Institute of Public Health Center for Epidemiology and Microbiology	State Veterinary Institute Prague	Alexander Nagy, Helena Jirincova, Klara Labska, Ludmila Novakova, Olga Storkanova, Dusan Trnka, Jaromira Vecerova
EPI_ISL_423042,EPI_ISL_423043,EPI_ISL_450723	Ramathibodi Hospital	COVID-19 Network Investigations (CONI) Alliance	Elizabeth Batty, Wasun Chantratita, Thanat Chookajorn, Stefan Fernandez, Angkana Huang, Anthony R. Jones, Khajohn Joonsalak, Chonticha Klungtong, Theerarat Kochakarn, Namfon Kotanan, Krittikorn Kumpornsin, Wudtichai Manasatienkij, Bhakbhoom Panthan, Ekawat Pasomsub, Insee Sensorn, Arporn Wangwiwatsin
EPI_ISL_424342	INMI Lazzaro Spallanzani IRCCS	Laboratory of Virology, INMI Lazzaro Spallanzani IRCCS	Concetta Castilletti, Barbara Bartolini, Martina Rueca, Cesare Ernesto Maria Gruber, Francesco Messina, Fabrizio Carletti, Eleonora Lalle, Licia Bordi, Giulia Matusali, Francesca Colavita, Maria Rosaria Capobianchi, Francesco Vairo, Giuseppe Ippolito, Antonino Di Caro
EPI_ISL_424343	INMI Lazzaro Spallanzani IRCCS	Laboratory of Virology, INMI Lazzaro Spallanzani IRCCS	Fabrizio Carletti, Barbara Bartolini, Martina Rueca, Cesare Ernesto Maria Gruber, Francesco Messina, Eleonora Lalle, Licia Bordi, Giulia Matusali, Francesca Colavita, Maria Rosaria Capobianchi, Concetta Castilletti, Francesco Vairo, Giuseppe Ippolito, Antonino Di Caro
EPI_ISL_424344	INMI Lazzaro Spallanzani IRCCS	Laboratory of Virology, INMI Lazzaro Spallanzani IRCCS	Eleonora Lalle, Barbara Bartolini, Martina Rueca, Cesare Ernesto Maria Gruber, Francesco Messina, Fabrizio Carletti, Licia Bordi, Giulia Matusali, Francesca Colavita, Maria Rosaria Capobianchi, Concetta Castilletti, Francesco Vairo, Giuseppe Ippolito, Antonino Di Caro
EPI_ISL_424349	Human Genetic Research Center, Kawsar Biotech Company	Human Genetic Research Center, Kawsar Biotech Company	Zeinali,S., Khosravi,M.A., Abbasalipour Bashash,M., Mostafavi Jabbari,S., Firoozi,M., Pourtavakoli,S., Khateri,E., Zeinali,R. and Hoseini,F.
EPI_ISL_424352	Clinical Laboratory, Fuyang City Center for Disease Control and Prevention	Clinical Laboratory, Fuyang City Center for Disease Control and Prevention	Ge,B.
EPI_ISL_424355,EPI_ISL_424356,EPI_ISL_424357,EPI_ISL_424358,EPI_ISL_424359,EPI_ISL_424360	Beijing Institute of Microbiology and Epidemiology	Beijing Institute of Microbiology and Epidemiology	Fan,H., Qin,E., Wu,Y., Guo,Y., Zhang,X., Yong,Y., Hou,J., Xu,Z., Mu,J., Teng,Y., Mi,Z., Yang,R., Song,Y., Li,B. and Cui,Y.
EPI_ISL_424366	Vaccine Research, Development and Application Center, Erciyes University	Gen Era Diagnostics Inc.	Shaikh Terkis Islam Pavel, Hazel Yetiskin, Gunsu Aydin, Can Holyavkin, Muhammet Ali Uygut, Zehra B Dursun, İlhami Celik, Alper Iseri, Aykut Ozdarendeli
EPI_ISL_424626,EPI_ISL_424627	Instituto Nacional de Enfermedades Respiratorias	Instituto Nacional de Enfermedades Respiratorias	Joel Armando Vázquez Pérez, Celia Boukadida, Santiago Avila Ríos, Mario Mújica Sánchez, José Arturo Martínez Orozco, Eduardo Becerril Vargas, Jorge Salas Hernández, Irma López Martínez, Lucia Hernández Rivas, Gisela Barrera Badillo, Edgar Mendieta Condado, Fabiola Garcés Ayala, Adnan Araiza Rodríguez, José Ernesto Ramírez González, Victor Hugo Borja Aburto, Concepción Grajales Muñiz, Cesar Raúl G…
EPI_ISL_424667	Laboratorio Estatal de Salud Publica del Estado de México	Instituto de Diagnóstico y Referencia Epidemiológicos	Irma López Martínez, José Ernesto Ramírez González, Lucia Hernández Rivas, Gisela Barrera Badillo, Edgar Mendieta Condado, Fabiola Garcés Ayala, Adnan Araiza Rodríguez, Celia Boukadida, Santiago Avila Ríos, Mario Mújica Sánchez, José Arturo Martínez Orozco,Eduardo Becerril Vargas, Joel Armando Vázquez Pérez, Victor Hugo Borja Aburto, Concepción Grajales Muñiz, Cesar Raúl González Bonilla, Carolin…
EPI_ISL_424668,EPI_ISL_424669,EPI_ISL_424671	Arizona State University Health Services	Arizona State University	Rabia Maqsood, LaRinda A. Holland, Emily A. Kaelin, Bereket Estifanos, Nicholas J. Mellor, Jason Steel, Lily I. Wu, Arvind Varsani, Rolf U. Halden, Brenda G. Hogue, Matthew Scotch, Efrem S. Lim
EPI_ISL_424670	Laboratorio Estatal de Salud Publica del Estado de Queretaro	Instituto de Diagnóstico y Referencia Epidemiologicos	Gisela Barrera Badillo, Irma López Martínez, Lucia Hernández Rivas, Edgar Mendieta Condado, Fabiola Garcés Ayala, Adnan Araiza Rodríguez, Celia Boukadida, Santiago Avila Ríos, Mario Mújica Sánchez, José Arturo Martínez Orozco,Eduardo Becerril Vargas, Joel Armando Vázquez Pérez, Victor Hugo Borja Aburto, Concepción Grajales Muñiz, Cesar Raúl González Bonilla, Carolina González Torres, Francisco Ja…
EPI_ISL_424672	Laboratorio Estatal de Salud Publica del Estado de Puebla	Instituto de Diagnostico y Referencia Epidemiologicos	Fabiola Garcés Ayala, Gisela Barrera Badillo, Irma López Martínez, Lucia Hernández Rivas, Edgar Mendieta Condado, Adnan Araiza Rodríguez, Celia Boukadida, Santiago Avila Ríos, Mario Mújica Sánchez, José Arturo Martínez Orozco,Eduardo Becerril Vargas, Joel Armando Vázquez Pérez, Victor Hugo Borja Aburto, Concepción Grajales Muñiz, Cesar Raúl González Bonilla, Carolina González Torres, Francisco Ja…
EPI_ISL_424673	Instituto de Diagnostico y Referencia Epidemiologicos	Instituto de Diagnostico y Referencia Epidemiologicos	Adnan Araiza Rodríguez, Edgar Mendieta Condado,Fabiola Garcés Ayala, Gisela Barrera Badillo, Irma López Martínez, Lucia Hernández Rivas, Celia Boukadida, Santiago Avila Ríos, Mario Mújica Sánchez, José Arturo Martínez Orozco,Eduardo Becerril Vargas, Joel Armando Vázquez Pérez, Victor Hugo Borja Aburto, Concepción Grajales Muñiz, Cesar Raúl González Bonilla, Carolina González Torres, Francisco Jav…
EPI_ISL_424703,EPI_ISL_428201	Klinisk mikrobiologi, Region Västerbotten	Unit for Biological Agents, Department for CBRN Defence and Security, Swedish Defence Research Agency	FOI Bioinformatics team
EPI_ISL_424841,EPI_ISL_424842,EPI_ISL_424888	SC Dept of Health and Env. Control-Bureau of Laboratories	Pathogen Discovery, Respiratory Viruses Branch, Division of Viral Diseases, Centers for Disease Control and Prevention	Yan Li, Krista Queen, Clinton R. Paden, Rachel Marine, Anna Uehara, Ying Tao, Jing Zhang, Haibin Wang, Mary S. Keckler, Alison S. Laufer Halpin, Christopher A. Elkins, Suxiang Tong
EPI_ISL_424843,EPI_ISL_424844,EPI_ISL_424845,EPI_ISL_424846,EPI_ISL_424847	MA State Public Health Laboratory	Pathogen Discovery, Respiratory Viruses Branch, Division of Viral Diseases, Centers for Disease Control and Prevention	Yan Li, Krista Queen, Clinton R. Paden, Rachel Marine, Anna Uehara, Ying Tao, Jing Zhang, Haibin Wang, Mary S. Keckler, Alison S. Laufer Halpin, Christopher A. Elkins, Suxiang Tong
EPI_ISL_424848,EPI_ISL_424849	AZ SPHL, Arizona Department of Health Services	Pathogen Discovery, Respiratory Viruses Branch, Division of Viral Diseases, Centers for Disease Control and Prevention	Yan Li, Krista Queen, Clinton R. Paden, Rachel Marine, Anna Uehara, Ying Tao, Jing Zhang, Haibin Wang, Mary S. Keckler, Alison S. Laufer Halpin, Christopher A. Elkins, Suxiang Tong
EPI_ISL_424850,EPI_ISL_424851	IL Department of Public Health Chicago Laboratory	Pathogen Discovery, Respiratory Viruses Branch, Division of Viral Diseases, Centers for Disease Control and Prevention	Yan Li, Krista Queen, Clinton R. Paden, Rachel Marine, Anna Uehara, Ying Tao, Jing Zhang, Haibin Wang, Mary S. Keckler, Alison S. Laufer Halpin, Christopher A. Elkins, Suxiang Tong
EPI_ISL_424852	DC Public Health Lab/ Dept. of Forensic Sciences	Pathogen Discovery, Respiratory Viruses Branch, Division of Viral Diseases, Centers for Disease Control and Prevention	Yan Li, Krista Queen, Clinton R. Paden, Rachel Marine, Anna Uehara, Ying Tao, Jing Zhang, Haibin Wang, Mary S. Keckler, Alison S. Laufer Halpin, Christopher A. Elkins, Suxiang Tong
EPI_ISL_424853,EPI_ISL_424854	FL Bureau of Public Health Laboratories-Miami	Pathogen Discovery, Respiratory Viruses Branch, Division of Viral Diseases, Centers for Disease Control and Prevention	Yan Li, Krista Queen, Clinton R. Paden, Rachel Marine, Anna Uehara, Ying Tao, Jing Zhang, Haibin Wang, Mary S. Keckler, Alison S. Laufer Halpin, Christopher A. Elkins, Suxiang Tong
EPI_ISL_424855	FL Bureau of Public Health Laboratories-Tampa	Pathogen Discovery, Respiratory Viruses Branch, Division of Viral Diseases, Centers for Disease Control and Prevention	Yan Li, Krista Queen, Clinton R. Paden, Rachel Marine, Anna Uehara, Ying Tao, Jing Zhang, Haibin Wang, Mary S. Keckler, Alison S. Laufer Halpin, Christopher A. Elkins, Suxiang Tong
EPI_ISL_424856,EPI_ISL_424857	FL Bur. of Public Health Laboratories-Jacksonville	Pathogen Discovery, Respiratory Viruses Branch, Division of Viral Diseases, Centers for Disease Control and Prevention	Yan Li, Krista Queen, Clinton R. Paden, Rachel Marine, Anna Uehara, Ying Tao, Jing Zhang, Haibin Wang, Mary S. Keckler, Alison S. Laufer Halpin, Christopher A. Elkins, Suxiang Tong
EPI_ISL_424858,EPI_ISL_424859,EPI_ISL_424861,EPI_ISL_424864	GA Department of Public Health Laboratory	Pathogen Discovery, Respiratory Viruses Branch, Division of Viral Diseases, Centers for Disease Control and Prevention	Yan Li, Krista Queen, Clinton R. Paden, Rachel Marine, Anna Uehara, Ying Tao, Jing Zhang, Haibin Wang, Mary S. Keckler, Alison S. Laufer Halpin, Christopher A. Elkins, Suxiang Tong
EPI_ISL_424865	IA State Hygienic Laboratory	Pathogen Discovery, Respiratory Viruses Branch, Division of Viral Diseases, Centers for Disease Control and Prevention	Yan Li, Krista Queen, Clinton R. Paden, Rachel Marine, Anna Uehara, Ying Tao, Jing Zhang, Haibin Wang, Mary S. Keckler, Alison S. Laufer Halpin, Christopher A. Elkins, Suxiang Tong
EPI_ISL_424866	IN State Department of Health Laboratory Services	Pathogen Discovery, Respiratory Viruses Branch, Division of Viral Diseases, Centers for Disease Control and Prevention	Yan Li, Krista Queen, Clinton R. Paden, Rachel Marine, Anna Uehara, Ying Tao, Jing Zhang, Haibin Wang, Mary S. Keckler, Alison S. Laufer Halpin, Christopher A. Elkins, Suxiang Tong
EPI_ISL_424867	KS Health and Environmental Laboratories	Pathogen Discovery, Respiratory Viruses Branch, Division of Viral Diseases, Centers for Disease Control and Prevention	Yan Li, Krista Queen, Clinton R. Paden, Rachel Marine, Anna Uehara, Ying Tao, Jing Zhang, Haibin Wang, Mary S. Keckler, Alison S. Laufer Halpin, Christopher A. Elkins, Suxiang Tong
EPI_ISL_424868	LA Office of Public Health Laboratories	Pathogen Discovery, Respiratory Viruses Branch, Division of Viral Diseases, Centers for Disease Control and Prevention	Yan Li, Krista Queen, Clinton R. Paden, Rachel Marine, Anna Uehara, Ying Tao, Jing Zhang, Haibin Wang, Mary S. Keckler, Alison S. Laufer Halpin, Christopher A. Elkins, Suxiang Tong
EPI_ISL_424869	MD DOH Laboratories Administration	Pathogen Discovery, Respiratory Viruses Branch, Division of Viral Diseases, Centers for Disease Control and Prevention	Yan Li, Krista Queen, Clinton R. Paden, Rachel Marine, Anna Uehara, Ying Tao, Jing Zhang, Haibin Wang, Mary S. Keckler, Alison S. Laufer Halpin, Christopher A. Elkins, Suxiang Tong
EPI_ISL_424870	MO State Public Health Laboratory	Pathogen Discovery, Respiratory Viruses Branch, Division of Viral Diseases, Centers for Disease Control and Prevention	Yan Li, Krista Queen, Clinton R. Paden, Rachel Marine, Anna Uehara, Ying Tao, Jing Zhang, Haibin Wang, Mary S. Keckler, Alison S. Laufer Halpin, Christopher A. Elkins, Suxiang Tong
EPI_ISL_424871,EPI_ISL_424872,EPI_ISL_424873	NC State Laboratory of Public Health	Pathogen Discovery, Respiratory Viruses Branch, Division of Viral Diseases, Centers for Disease Control and Prevention	Yan Li, Krista Queen, Clinton R. Paden, Rachel Marine, Anna Uehara, Ying Tao, Jing Zhang, Haibin Wang, Mary S. Keckler, Alison S. Laufer Halpin, Christopher A. Elkins, Suxiang Tong
EPI_ISL_424874,EPI_ISL_424875	NE Public Health Laboratory	Pathogen Discovery, Respiratory Viruses Branch, Division of Viral Diseases, Centers for Disease Control and Prevention	Yan Li, Krista Queen, Clinton R. Paden, Rachel Marine, Anna Uehara, Ying Tao, Jing Zhang, Haibin Wang, Mary S. Keckler, Alison S. Laufer Halpin, Christopher A. Elkins, Suxiang Tong
EPI_ISL_424876,EPI_ISL_424877	NH Dept. of Health and Human Services Public Health Labs	Pathogen Discovery, Respiratory Viruses Branch, Division of Viral Diseases, Centers for Disease Control and Prevention	Yan Li, Krista Queen, Clinton R. Paden, Rachel Marine, Anna Uehara, Ying Tao, Jing Zhang, Haibin Wang, Mary S. Keckler, Alison S. Laufer Halpin, Christopher A. Elkins, Suxiang Tong
EPI_ISL_424878	NJ Public Health and Environmental Laboratories	Pathogen Discovery, Respiratory Viruses Branch, Division of Viral Diseases, Centers for Disease Control and Prevention	Yan Li, Krista Queen, Clinton R. Paden, Rachel Marine, Anna Uehara, Ying Tao, Jing Zhang, Haibin Wang, Mary S. Keckler, Alison S. Laufer Halpin, Christopher A. Elkins, Suxiang Tong
EPI_ISL_424879	NV-Southern Nevada Public Health Laboratory	Pathogen Discovery, Respiratory Viruses Branch, Division of Viral Diseases, Centers for Disease Control and Prevention	Yan Li, Krista Queen, Clinton R. Paden, Rachel Marine, Anna Uehara, Ying Tao, Jing Zhang, Haibin Wang, Mary S. Keckler, Alison S. Laufer Halpin, Christopher A. Elkins, Suxiang Tong
EPI_ISL_424880	OH Department of Health Laboratory	Pathogen Discovery, Respiratory Viruses Branch, Division of Viral Diseases, Centers for Disease Control and Prevention	Yan Li, Krista Queen, Clinton R. Paden, Rachel Marine, Anna Uehara, Ying Tao, Jing Zhang, Haibin Wang, Mary S. Keckler, Alison S. Laufer Halpin, Christopher A. Elkins, Suxiang Tong
EPI_ISL_424881,EPI_ISL_424882,EPI_ISL_424883,EPI_ISL_424884,EPI_ISL_424885,EPI_ISL_424886	PA Department of Health, Bureau of Laboratories	Pathogen Discovery, Respiratory Viruses Branch, Division of Viral Diseases, Centers for Disease Control and Prevention	Yan Li, Krista Queen, Clinton R. Paden, Rachel Marine, Anna Uehara, Ying Tao, Jing Zhang, Haibin Wang, Mary S. Keckler, Alison S. Laufer Halpin, Christopher A. Elkins, Suxiang Tong
EPI_ISL_424887	RI State Health Laboratories	Pathogen Discovery, Respiratory Viruses Branch, Division of Viral Diseases, Centers for Disease Control and Prevention	Yan Li, Krista Queen, Clinton R. Paden, Rachel Marine, Anna Uehara, Ying Tao, Jing Zhang, Haibin Wang, Mary S. Keckler, Alison S. Laufer Halpin, Christopher A. Elkins, Suxiang Tong
EPI_ISL_424889,EPI_ISL_424890	UT-Unified State Labs: Public Health Utah DOH	Pathogen Discovery, Respiratory Viruses Branch, Division of Viral Diseases, Centers for Disease Control and Prevention	Yan Li, Krista Queen, Clinton R. Paden, Rachel Marine, Anna Uehara, Ying Tao, Jing Zhang, Haibin Wang, Mary S. Keckler, Alison S. Laufer Halpin, Christopher A. Elkins, Suxiang Tong
EPI_ISL_424891,EPI_ISL_424892,EPI_ISL_424893,EPI_ISL_424894	VA-Division of Consolidated Laboratory Services	Pathogen Discovery, Respiratory Viruses Branch, Division of Viral Diseases, Centers for Disease Control and Prevention	Yan Li, Krista Queen, Clinton R. Paden, Rachel Marine, Anna Uehara, Ying Tao, Jing Zhang, Haibin Wang, Mary S. Keckler, Alison S. Laufer Halpin, Christopher A. Elkins, Suxiang Tong
EPI_ISL_424895,EPI_ISL_424896,EPI_ISL_424897,EPI_ISL_424898,EPI_ISL_424899,EPI_ISL_424900	IA State Hygienic Laboratory	Pathogen Discovery, Respiratory Viruses Branch, Division of Viral Diseases, Centers for Disease Control and Prevention	Ying Tao, Clinton R. Paden, Jing Zhang, Krista Queen, Anna Uehara, Yan Li, Haibin Wang, Mary S. Keckler, Alison S. Laufer Halpin, Christopher A. Elkins, Suxiang Tong
EPI_ISL_424901	NJ Public Health and Environmental Laboratories	Pathogen Discovery, Respiratory Viruses Branch, Division of Viral Diseases, Centers for Disease Control and Prevention	Ying Tao, Clinton R. Paden, Jing Zhang, Krista Queen, Anna Uehara, Yan Li, Haibin Wang, Mary S. Keckler, Alison S. Laufer Halpin, Christopher A. Elkins, Suxiang Tong
EPI_ISL_424902,EPI_ISL_424903,EPI_ISL_424904,EPI_ISL_424905	SC Dept of Health and Env. Control-Bureau of Laboratories	Pathogen Discovery, Respiratory Viruses Branch, Division of Viral Diseases, Centers for Disease Control and Prevention	Ying Tao, Clinton R. Paden, Jing Zhang, Krista Queen, Anna Uehara, Yan Li, Haibin Wang, Mary S. Keckler, Alison S. Laufer Halpin, Christopher A. Elkins, Suxiang Tong
EPI_ISL_424906	NYC Department of Health and Mental Hygiene	Pathogen Discovery, Respiratory Viruses Branch, Division of Viral Diseases, Centers for Disease Control and Prevention	Ying Tao, Clinton R. Paden, Jing Zhang, Krista Queen, Anna Uehara, Yan Li, Haibin Wang, Mary S. Keckler, Alison S. Laufer Halpin, Christopher A. Elkins, Suxiang Tong
EPI_ISL_424907	VA-Division of Consolidated Laboratory Services	Pathogen Discovery, Respiratory Viruses Branch, Division of Viral Diseases, Centers for Disease Control and Prevention	Ying Tao, Clinton R. Paden, Jing Zhang, Krista Queen, Anna Uehara, Yan Li, Haibin Wang, Mary S. Keckler, Alison S. Laufer Halpin, Christopher A. Elkins, Suxiang Tong
EPI_ISL_424908,EPI_ISL_424909,EPI_ISL_424910,EPI_ISL_424911,EPI_ISL_424912,EPI_ISL_424913,EPI_ISL_424914,EPI_ISL_424915,EPI_ISL_424916,EPI_ISL_424917,EPI_ISL_424918,EPI_ISL_424919,EPI_ISL_424920	MA State Public Health Laboratory	Pathogen Discovery, Respiratory Viruses Branch, Division of Viral Diseases, Centers for Disease Control and Prevention	Ying Tao, Clinton R. Paden, Jing Zhang, Krista Queen, Anna Uehara, Yan Li, Haibin Wang, Mary S. Keckler, Alison S. Laufer Halpin, Christopher A. Elkins, Suxiang Tong
EPI_ISL_424969,EPI_ISL_424970,EPI_ISL_424971,EPI_ISL_424972,EPI_ISL_424973,EPI_ISL_424974,EPI_ISL_424975,EPI_ISL_424978,EPI_ISL_444274,EPI_ISL_444276,EPI_ISL_444277,EPI_ISL_444278,EPI_ISL_452178,EPI_ISL_452179,EPI_ISL_464092,EPI_ISL_464093,EPI_ISL_464094	Laboratory Medicine	Department of Laboratory Medicine, Lin-Kou Chang Gung Memorial Hospital, Taoyuan, Taiwan	Kuo-Chien Tsao, Yu-Nong Gong, Shu-Li Yang, Yi-Chun Liu, Chung-Guei Huang, Mei-Jen Hsiao, Po-Wei Huang, Cheng-Ta Yang, Cheng-Hsun Chiu, Peng-Nien Huang, Kuo-Ming Lee, Guang-Wu Chen, Shin-Ru Shih
EPI_ISL_424981,EPI_ISL_424982,EPI_ISL_424984,EPI_ISL_424985,EPI_ISL_424988,EPI_ISL_424989	Bureau of Laboratories, Michigan Department of Health and Human Services	Michigan Department of Health and Human Services	Blankenship HM, Riner D, Soehnlen MK
EPI_ISL_425062,EPI_ISL_425063,EPI_ISL_425064,EPI_ISL_434347,EPI_ISL_434348,EPI_ISL_434349,EPI_ISL_434351,EPI_ISL_434352,EPI_ISL_434354,EPI_ISL_434355,EPI_ISL_451164,EPI_ISL_451165,EPI_ISL_451166,EPI_ISL_451167,EPI_ISL_451168,EPI_ISL_451169,EPI_ISL_451170,EPI_ISL_451173	Lab voor klinische biologie	Onderzoeksgroep Virologie	Laurens Lambrechts, Nick Vereecke, Marthe Pauwels, Jozefien De Clercq, Bruno Verhasselt, Linos Vandekerckhove, Hans Nauwynck, Sebastiaan Theuns
EPI_ISL_425117,EPI_ISL_425118,EPI_ISL_426164,EPI_ISL_426169,EPI_ISL_426171,EPI_ISL_427810,EPI_ISL_427811,EPI_ISL_427812,EPI_ISL_427813	Division of Viral Diseases, Center for Laboratory Control of Infectious Diseases, Korea Centers for Diseases Control and Prevention	Division of Viral Diseases, Center for Laboratory Control of Infectious Diseases, Korea Centers for Diseases Control and Prevention	Jeong-Min Kim, Yoon-Seok Chung, Namjoo Lee, Mi-Seon Kim, Sang Hee Woo, Hye-Jun Jo, Sehee Park, Heui Man Kim, Jun-Sub Kim, Junhyeong Jang, Dong Hyun Song, Daesang Lee, Seong Tae Jeong, Myung Guk Han
EPI_ISL_425130,EPI_ISL_425131,EPI_ISL_425132	Center of Medical Microbiology, Virology, and Hospital Hygiene, University of Duesseldorf	Center of Medical Microbiology, Virology, and Hospital Hygiene, University of Duesseldorf	Ortwin Adams, Marcel Andree, Alexander Dilthey, Torsten Feldt, Sandra Hauka, Torsten Houwaart, Bjorn-Erik Jensen, Detlef Kindgen-Milles, Malte Kohns Vasconcelos, Klaus Pfeffer, Tina Senff, Daniel Strelow, Jorg Timm, Andreas Walker, Tobias Wienemann
EPI_ISL_425138,EPI_ISL_425139	Center of Medical Microbiology, Virology, and Hospital Hygiene, University of Duesseldorf	Center of Medical Microbiology, Virology, and Hospital Hygiene, University of Duesseldorf	Ortwin Adams, Marcel Andree, Alexander Dilthey, Torsten Feldt, Sandra Hauka, Torsten Houwaart, Björn-Erik Jensen, Detlef Kindgen-Milles, Malte Kohns Vasconcelos, Klaus Pfeffer, Tina Senff, Daniel Strelow, Jörg Timm,Andreas Walker, Tobias Wienemann
EPI_ISL_425177	Public Health Ontario	Public Health Agency of Canada - National Microbiology Laboratory	Amrit S. Boese, Nikesh Tailor, Anders Leung, Joshua Quick, Shari Tyson, Morag Graham, Jonathan Audet, Natalie Knox, Darwyn Kobasa
EPI_ISL_425178,EPI_ISL_425212	Servicio de Microbiología. Consorcio Hospital General Universitario de Valencia	Sequencing and Bioinformatics Service and Molecular Epidemiology Research Group. FISABIO-Public Health	David Navarro, Maria Alma Bracho, Griselda De Marco, Beatriz Beamud, Lidia Ruiz Roldan, Marta Pla Diaz, Neris Garcia-Gonzalez, Inma Galán Vendrell, Sandra Carbo, Loreto Ferrús Abad, Paula Ruiz-Hueso, Mariana Reyes-Prieto, Vicente Soriano Chirona, Ivan Ansari, Llúcia Martínez-Priego, Giuseppe D'Auria, Fernando Gonzalez-Candelas
EPI_ISL_425179	Servicio de Microbiología. Consorcio Hospital General Universitario de Valencia	Sequencing and Bioinformatics Service and Molecular Epidemiology Research Group. FISABIO-Public Health	David Navarro, Maria Alma Bracho, Griselda De Marco, Beatriz Beamud, Lidia Ruiz Roldan, Marta Pla Diaz, Neris Garcia-Gonzalez, Inma Galán Vendrell, Sandra Carbo, Loreto Ferrús Abad, Paula Ruiz-Hueso, Mariana Reyes-Prieto, Vicente Soriano Chirona, Ivan Ansari, David Navarro, Llúcia Martínez-Priego, Giuseppe D'Auria, Fernando Gonzalez-Candelas
EPI_ISL_425180	Servicio de Microbiología. Consorcio Hospital General Universitario de Valencia	Sequencing and Bioinformatics Service and Molecular Epidemiology Research Group. FISABIO-Public Health	Griselda De Marco, Beatriz Beamud, Lidia Ruiz Roldan, Marta Pla Diaz, Neris Garcia-Gonzalez, Inma Galán Vendrell, Sandra Carbo, Loreto Ferrús Abad, Paula Ruiz-Hueso, Mariana Reyes-Prieto, Vicente Soriano Chirona, Ivan Ansari, David Navarro, Maria Alma Bracho, Llúcia Martínez-Priego, Giuseppe D'Auria, Fernando Gonzalez-Candelas
EPI_ISL_425181	Servicio de Microbiología. Consorcio Hospital General Universitario de Valencia	Sequencing and Bioinformatics Service and Molecular Epidemiology Research Group. FISABIO-Public Health	Beatriz Beamud, Lidia Ruiz Roldan, Marta Pla Diaz, Neris Garcia-Gonzalez, Inma Galán Vendrell, Sandra Carbo, Loreto Ferrús Abad, Paula Ruiz-Hueso, Mariana Reyes-Prieto, Vicente Soriano Chirona, Ivan Ansari, David Navarro, Maria Alma Bracho, Griselda De Marco, Llúcia Martínez-Priego, Giuseppe D'Auria, Fernando Gonzalez-Candelas
EPI_ISL_425182,EPI_ISL_425196,EPI_ISL_425216	Servicio de Microbiología. Consorcio Hospital General Universitario de Valencia	Sequencing and Bioinformatics Service and Molecular Epidemiology Research Group. FISABIO-Public Health	Lidia Ruiz Roldan, Marta Pla Diaz, Neris Garcia-Gonzalez, Inma Galán Vendrell, Sandra Carbo, Loreto Ferrús Abad, Paula Ruiz-Hueso, Mariana Reyes-Prieto, Vicente Soriano Chirona, Ivan Ansari, David Navarro, Maria Alma Bracho, Griselda De Marco, Beatriz Beamud, Llúcia Martínez-Priego, Giuseppe D'Auria, Fernando Gonzalez-Candelas
EPI_ISL_425183,EPI_ISL_425197,EPI_ISL_425217	Servicio de Microbiología. Consorcio Hospital General Universitario de Valencia	Sequencing and Bioinformatics Service and Molecular Epidemiology Research Group. FISABIO-Public Health	Marta Pla Diaz, Neris Garcia-Gonzalez, Inma Galán Vendrell, Sandra Carbo, Loreto Ferrús Abad, Paula Ruiz-Hueso, Mariana Reyes-Prieto, Vicente Soriano Chirona, Ivan Ansari, David Navarro, Maria Alma Bracho, Griselda De Marco, Beatriz Beamud, Lidia Ruiz Roldan, Llúcia Martínez-Priego, Giuseppe D'Auria, Fernando Gonzalez-Candelas
EPI_ISL_425184,EPI_ISL_425218,EPI_ISL_425219	Servicio de Microbiología. Consorcio Hospital General Universitario de Valencia	Sequencing and Bioinformatics Service and Molecular Epidemiology Research Group. FISABIO-Public Health	Neris Garcia-Gonzalez, Inma Galán Vendrell, Sandra Carbo, Loreto Ferrús Abad, Paula Ruiz-Hueso, Mariana Reyes-Prieto, Vicente Soriano Chirona, Ivan Ansari, David Navarro, Maria Alma Bracho, Griselda De Marco, Beatriz Beamud, Lidia Ruiz Roldan, Marta Pla Diaz, Llúcia Martínez-Priego, Giuseppe D'Auria, Fernando Gonzalez-Candelas
EPI_ISL_425185,EPI_ISL_425220	Servicio de Microbiología. Consorcio Hospital General Universitario de Valencia	Sequencing and Bioinformatics Service and Molecular Epidemiology Research Group. FISABIO-Public Health	Inma Galán Vendrell, Sandra Carbo, Loreto Ferrús Abad, Paula Ruiz-Hueso, Mariana Reyes-Prieto, Vicente Soriano Chirona, Ivan Ansari, David Navarro, Maria Alma Bracho, Griselda De Marco, Beatriz Beamud, Lidia Ruiz Roldan, Marta Pla Diaz, Neris Garcia-Gonzalez, Llúcia Martínez-Priego, Giuseppe D'Auria, Fernando Gonzalez-Candelas
EPI_ISL_425186,EPI_ISL_425221	Servicio de Microbiología. Consorcio Hospital General Universitario de Valencia	Sequencing and Bioinformatics Service and Molecular Epidemiology Research Group. FISABIO-Public Health	Sandra Carbo, Loreto Ferrús Abad, Paula Ruiz-Hueso, Mariana Reyes-Prieto, Vicente Soriano Chirona, Ivan Ansari, David Navarro, Maria Alma Bracho, Griselda De Marco, Beatriz Beamud, Lidia Ruiz Roldan, Marta Pla Diaz, Neris Garcia-Gonzalez, Inma Galán Vendrell, Llúcia Martínez-Priego, Giuseppe D'Auria, Fernando Gonzalez-Candelas
EPI_ISL_425187	Servicio de Microbiología. Consorcio Hospital General Universitario de Valencia	Sequencing and Bioinformatics Service and Molecular Epidemiology Research Group. FISABIO-Public Health	Loreto Ferrús Abad, Paula Ruiz-Hueso, Mariana Reyes-Prieto, Vicente Soriano Chirona, Ivan Ansari, David Navarro, Maria Alma Bracho, Griselda De Marco, Beatriz Beamud, Lidia Ruiz Roldan, Marta Pla Diaz, Neris Garcia-Gonzalez, Inma Galán Vendrell, Sandra Carbo, Llúcia Martínez-Priego, Giuseppe D'Auria, Fernando Gonzalez-Candelas
EPI_ISL_425188	Servicio de Microbiología. Consorcio Hospital General Universitario de Valencia	Sequencing and Bioinformatics Service and Molecular Epidemiology Research Group. FISABIO-Public Health	Paula Ruiz-Hueso, Mariana Reyes-Prieto, Vicente Soriano Chirona, Ivan Ansari, David Navarro, Maria Alma Bracho, Griselda De Marco, Beatriz Beamud, Lidia Ruiz Roldan, Marta Pla Diaz, Neris Garcia-Gonzalez, Inma Galán Vendrell, Sandra Carbo, Loreto Ferrús Abad, Llúcia Martínez-Priego, Giuseppe D'Auria, Fernando Gonzalez-Candelas
EPI_ISL_425189	Servicio de Microbiología. Consorcio Hospital General Universitario de Valencia	Sequencing and Bioinformatics Service and Molecular Epidemiology Research Group. FISABIO-Public Health	Mariana Reyes-Prieto, Vicente Soriano Chirona, Ivan Ansari, David Navarro, Maria Alma Bracho, Griselda De Marco, Beatriz Beamud, Lidia Ruiz Roldan, Marta Pla Diaz, Neris Garcia-Gonzalez, Inma Galán Vendrell, Sandra Carbo, Loreto Ferrús Abad, Paula Ruiz-Hueso, Llúcia Martínez-Priego, Giuseppe D'Auria, Fernando Gonzalez-Candelas
EPI_ISL_425199	Servicio de Microbiologia. Hospital Clinico Universitario de Valencia	Sequencing and Bioinformatics Service and Molecular Epidemiology Research Group. FISABIO-Public Health	Inma Galán Vendrell, Paula Ruiz-Hueso, Mariana Reyes-Prieto, Vicente Soriano Chirona, Maria Alma Bracho, Griselda De Marco, Beatriz Beamud, Lidia Ruiz Roldan, Marta Pla Diaz,Neris Garcia-Gonzalez, Loreto Ferrús Abad, Maria Dolores Ocete, Llúcia Martínez-Priego, Concepcion Gimeno, Giuseppe D'Auria, Fernando Gonzalez-Candelas
EPI_ISL_425201	Servicio de Microbiologia. Hospital Clinico Universitario de Valencia	Sequencing and Bioinformatics Service and Molecular Epidemiology Research Group. FISABIO-Public Health	Mariana Reyes-Prieto, Vicente Soriano Chirona, Maria Alma Bracho, Griselda De Marco, Beatriz Beamud, Lidia Ruiz Roldan, Marta Pla Diaz,Neris Garcia-Gonzalez, Loreto Ferrús Abad, Maria Dolores Ocete, Llúcia Martínez-Priego, Inma Galán Vendrell, Paula Ruiz-Hueso,Concepcion Gimeno, Giuseppe D'Auria, Fernando Gonzalez-Candelas
EPI_ISL_425203	Servicio de Microbiologia. Hospital Clinico Universitario de Valencia	Sequencing and Bioinformatics Service and Molecular Epidemiology Research Group. FISABIO-Public Health	Maria Alma Bracho, Griselda De Marco, Beatriz Beamud, Lidia Ruiz Roldan, Marta Pla Diaz,Neris Garcia-Gonzalez, Loreto Ferrús Abad, Maria Dolores Ocete, Inma Galán Vendrell, Paula Ruiz-Hueso, Mariana Reyes-Prieto, Vicente Soriano Chirona, Llúcia Martínez-Priego, Concepcion Gimeno, Giuseppe D'Auria, Fernando Gonzalez-Candelas
EPI_ISL_425205	Servicio de Microbiologia. Hospital Clinico Universitario de Valencia	Sequencing and Bioinformatics Service and Molecular Epidemiology Research Group. FISABIO-Public Health	Griselda De Marco, Beatriz Beamud, Lidia Ruiz Roldan, Marta Pla Diaz,Neris Garcia-Gonzalez, Loreto Ferrús Abad, Maria Dolores Ocete, Inma Galán Vendrell, Paula Ruiz-Hueso, Mariana Reyes-Prieto, Vicente Soriano Chirona, Maria Alma Bracho, Llúcia Martínez-Priego, Concepcion Gimeno, Giuseppe D'Auria, Fernando Gonzalez-Candelas
EPI_ISL_425210	Servicio de Microbiologia. Hospital Clinico Universitario de Valencia	Sequencing and Bioinformatics Service and Molecular Epidemiology Research Group. FISABIO-Public Health	Loreto Ferrús Abad, Maria Dolores Ocete, Inma Galán Vendrell, Paula Ruiz-Hueso, Mariana Reyes-Prieto, Vicente Soriano Chirona, Maria Alma Bracho, Griselda De Marco, Beatriz Beamud, Lidia Ruiz Roldan, Marta Pla Diaz,Neris Garcia-Gonzalez, Llúcia Martínez-Priego, Concepcion Gimeno, Giuseppe D'Auria, Fernando Gonzalez-Candelas
EPI_ISL_425213	Servicio de Microbiología. Consorcio Hospital General Universitario de Valencia	Sequencing and Bioinformatics Service and Molecular Epidemiology Research Group. FISABIO-Public Health	Maria Alma Bracho, Griselda De Marco, Beatriz Beamud, Lidia Ruiz Roldan, Marta Pla Diaz, Neris Garcia-Gonzalez, Inma Galán Vendrell, Sandra Carbo, Loreto Ferrús Abad, Paula Ruiz-Hueso, Mariana Reyes-Prieto, Vicente Soriano Chirona, Ivan Ansari, David Navarro, Llúcia Martínez-Priego, Giuseppe D'Auria, Fernando Gonzalez-Candelas
EPI_ISL_425224	Wadsworth Center, New York State Department of Health	Wadsworth Center, New York State Department of Health	Kirsten St. George, Daryl M. Lamson, Sara Griesemer, Jonathan Plitnick, Navjot Singh, Matthew D. Shudt, Erica Lasek-Nesselquist
EPI_ISL_425228	Laboratory of Molecular Genetics, 2nd Faculty of Medicine, Charles University in Prague, Prague, Czech Republic	Laboratory of Molecular Genetics, 2nd Faculty of Medicine, Charles University in Prague, Prague, Czech Republic	Lenka Kramná, Kateřina Poláčková, Ondřej Cinek
EPI_ISL_425231,EPI_ISL_425232,EPI_ISL_425233,EPI_ISL_425234,EPI_ISL_425235,EPI_ISL_425236,EPI_ISL_425238,EPI_ISL_425239,EPI_ISL_425240,EPI_ISL_425242,EPI_ISL_425243,EPI_ISL_425244,EPI_ISL_425246,EPI_ISL_425247,EPI_ISL_425248,EPI_ISL_425249,EPI_ISL_425250,EPI_ISL_425251,EPI_ISL_425252,EPI_ISL_425253,EPI_ISL_425254,EPI_ISL_425255,EPI_ISL_425256,EPI_ISL_425257,EPI_ISL_425260,EPI_ISL_425262,EPI_ISL_4…	Department of Pathology, University of Cambridge	COVID-19 Genomics UK (COG-UK) Consortium	Luke W Meredith, M. Estee Torok , Myra Hosmillo, William L. Hamilton, Martin D. Curran, Theresa Feltwell, Anna Yakovleva, Charlotte J. Houldcroft, Aminu S. Jahun, Sarah L. Caddy, Ian Goodfellow
EPI_ISL_425462,EPI_ISL_425464,EPI_ISL_425465,EPI_ISL_425466,EPI_ISL_425467,EPI_ISL_425468,EPI_ISL_425469,EPI_ISL_425470,EPI_ISL_425471,EPI_ISL_425472,EPI_ISL_425473,EPI_ISL_425474,EPI_ISL_425475,EPI_ISL_425476,EPI_ISL_425477,EPI_ISL_425478,EPI_ISL_425479,EPI_ISL_425480,EPI_ISL_425481,EPI_ISL_425482,EPI_ISL_425483,EPI_ISL_425484,EPI_ISL_425485,EPI_ISL_425486,EPI_ISL_425487,EPI_ISL_425488,EPI_ISL_4…
see above	Queens Medical Centre, Clinical Microbiology Department / DeepSeq Nottingham	COVID-19 Genomics UK (COG-UK) Consortium	Gemma Clark, Wendy Smith, Manjinder Khakh, Hannah Howson-Wells, Jonathan Ball, Patrick McClure, Joseph Chappell, Theocharis Tsoleridis, Nadine Holmes, Matthew Carlisle, Christopher Moore, Fei Sang, Johnny Debebe, Victoria Wright, Matthew Loose
EPI_ISL_425647,EPI_ISL_425648,EPI_ISL_425649,EPI_ISL_425650,EPI_ISL_425651,EPI_ISL_425652,EPI_ISL_425653,EPI_ISL_425654,EPI_ISL_425655,EPI_ISL_425656,EPI_ISL_425657,EPI_ISL_425658,EPI_ISL_425659,EPI_ISL_425660,EPI_ISL_425661,EPI_ISL_425662,EPI_ISL_425663,EPI_ISL_425664,EPI_ISL_425666,EPI_ISL_425668,EPI_ISL_425669,EPI_ISL_425670,EPI_ISL_425671,EPI_ISL_425672,EPI_ISL_425673,EPI_ISL_425674,EPI_ISL_4…	West of Scotland Specialist Virology Centre, NHSGGC / MRC-University of Glasgow Centre for Virus Research	COVID-19 Genomics UK (COG-UK) Consortium	Ana da Silva Filipe, Kathy Smollett, Stephen Carmichael, Natasha Johnson, Daniel Mair, Lily Tong, Jenna Nichols; Sarah McDonald; Richard Orton, Joseph Hughes, Sreenu Vattipally, David L Robertson; Kathy Li, Natasha Jesudason, Rajiv Shah, James Shepherd, Antonia Ho, Emma Thomson; Alasdair MacLean, Rory Gunson.
EPI_ISL_425819,EPI_ISL_425821,EPI_ISL_425822,EPI_ISL_425823,EPI_ISL_425825,EPI_ISL_425826,EPI_ISL_425827,EPI_ISL_425828,EPI_ISL_425829,EPI_ISL_425830,EPI_ISL_425836,EPI_ISL_425839,EPI_ISL_425842,EPI_ISL_425843,EPI_ISL_425844,EPI_ISL_425845,EPI_ISL_425847,EPI_ISL_425848,EPI_ISL_425849,EPI_ISL_425850,EPI_ISL_425851,EPI_ISL_425852,EPI_ISL_425856,EPI_ISL_425861,EPI_ISL_425862,EPI_ISL_425863,EPI_ISL_4…	Virology Department, Royal Infirmary of Edinburgh, NHS Lothian / School of Biological Sciences, University of Edinburgh / Institute of Genetics and Molecular Medicine, University of Edinburgh	COVID-19 Genomics UK (COG-UK) Consortium	McHugh M, Dewar R, Rooke S, Gallagher M, Balcaza C, O'Toole A, Hill V, McCrone JT, Colquhoun R, Yu X, Jackson B, Scher E, Rambaut A, Williams TC, Templeton K
EPI_ISL_426025,EPI_ISL_426026,EPI_ISL_426027,EPI_ISL_426028,EPI_ISL_426029,EPI_ISL_426030,EPI_ISL_426031,EPI_ISL_426032,EPI_ISL_426033,EPI_ISL_426034,EPI_ISL_426035,EPI_ISL_426036,EPI_ISL_426037,EPI_ISL_426038,EPI_ISL_426039,EPI_ISL_426040,EPI_ISL_426041,EPI_ISL_426042,EPI_ISL_426043,EPI_ISL_426044,EPI_ISL_426045,EPI_ISL_426046,EPI_ISL_426047,EPI_ISL_426048,EPI_ISL_426049,EPI_ISL_426050,EPI_ISL_4…	Wadsworth Center, New York State Department.of Health	Wadsworth Center, New York State Department.of Health	Kirsten St. George, Daryl M. Lamson, Sara Griesemer, Jonathan Plitnick, Navjot Singh, Matthew D. Shudt, Erica Lasek-Nesselquist
EPI_ISL_426163,EPI_ISL_426166,EPI_ISL_426167,EPI_ISL_426168,EPI_ISL_426173,EPI_ISL_426180,EPI_ISL_426181,EPI_ISL_426182,EPI_ISL_426183,EPI_ISL_426187,EPI_ISL_427809	Division of Viral Diseases, Center for Laboratory Control of Infectious Diseases, Korea Centers for Diseases Control and Prevention	Division of Viral Diseases, Center for Laboratory Control of Infectious Diseases, Korea Centers for Diseases Control and Prevention	Jeong-Min Kim, Yoon-Seok Chung, Namjoo Lee, Mi-Seon Kim, Sang Hee Woo, Hye-Jun Jo, Sehee Park, Heui Man Kim, Jun-Sub Kim, Junhyeong Jang, Myung Guk Han
EPI_ISL_426290	Wadsworth Center, New York State Department of Health	Wadsworth Center, New York State Department.of Health	Kirsten St. George, Daryl M. Lamson, Sara Griesemer, Jonathan Plitnick, Navjot Singh, Matthew D. Shudt, Erica Lasek-Nesselquist
EPI_ISL_426356,EPI_ISL_426357,EPI_ISL_426358,EPI_ISL_426359,EPI_ISL_426360	Laboratory of Molecular Genetics, 2nd Faculty of Medicine, Charles University in Prague, Prague, Czech Republic	Laboratory of Molecular Genetics, 2nd Faculty of Medicine, Charles University in Prague, Prague, Czech Republic	Lenka Kramna, Katerina Polackova, Ondrej Cinek
EPI_ISL_426361,EPI_ISL_426362,EPI_ISL_426363	Instituto Nacional de Ciencias Medicas y Nutricion Salvador Zubiran	Instituto Nacional de Ciencias Medicas y Nutricion Salvador Zubiran	Guillermo M. Ruiz-Palacios, Pilar Ramos Cervantes, Violeta Ibarra Gonzalez, Fernando Ledesma Barrientos, Luis Alberto García Andrade, Alfredo Ponce de León Garduño, Irma López Martínez, Lucia Hernández Rivas, Gisela Barrera Badillo, Edgar Mendieta Condado, Fabiola Garcés Ayala, Adnan Araiza Rodríguez, José Ernesto Ramírez González, Celia Boukadida, Santiago Avila Ríos, Mario Mújica Sánchez, José …
EPI_ISL_426364	Instituto Nacional de Ciencias Medicas y Nutricion Salvador Zubiran	Instituto Nacional de Ciencias Medicas y Nutricion	Guillermo M. Ruiz-Palacios, Pilar Ramos Cervantes, Violeta Ibarra Gonzalez, Fernando Ledesma Barrientos, Luis Alberto García Andrade, Alfredo Ponce de León Garduño, Irma López Martínez, Lucia Hernández Rivas, Gisela Barrera Badillo, Edgar Mendieta Condado, Fabiola Garcés Ayala, Adnan Araiza Rodríguez, José Ernesto Ramírez González, Celia Boukadida, Santiago Avila Ríos, Mario Mújica Sánchez, José …
EPI_ISL_426379	The National Laboratory of Health, Environment and Food, Maribor, Slovenia	The National Laboratory of Health, Environment and Food, Maribor, Slovenia	Mahnic A., Hedzet S., Janezic S., Duh D., Zavrsnik J., Blazun Vosner H., Rupnik M.
EPI_ISL_426380	Hong Kong Sanatorium & Hospital	Hong Kong Department of Health	Mak Gannon C.K., Cheng Peter K.C., Lam Edman T.K., Chan Rickjason C.W., Tsang Dominic N.C.
EPI_ISL_426393	Kwong Wah Hospital	Hong Kong Department of Health	Mak Gannon C.K., Cheng Peter K.C., Lam Edman T.K., Chan Rickjason C.W., Tsang Dominic N.C.
EPI_ISL_426401,EPI_ISL_426403,EPI_ISL_444030,EPI_ISL_444039,EPI_ISL_444047,EPI_ISL_463302,EPI_ISL_463303	United Christian Hospital	Hong Kong Department of Health	Mak Gannon C.K., Cheng Peter K.C., Lam Edman T.K., Chan Rickjason C.W., Tsang Dominic N.C.
EPI_ISL_426404	New Territories Families Clinic	Hong Kong Department of Health	Mak Gannon C.K., Cheng Peter K.C., Lam Edman T.K., Chan Rickjason C.W., Tsang Dominic N.C.
EPI_ISL_426410	Central Kowloon Health Centre	Hong Kong Department of Health	Mak Gannon C.K., Cheng Peter K.C., Lam Edman T.K., Chan Rickjason C.W., Tsang Dominic N.C.
EPI_ISL_426411,EPI_ISL_426412	Pok Oi Hospital	Hong Kong Department of Health	Mak Gannon C.K., Cheng Peter K.C., Lam Edman T.K., Chan Rickjason C.W., Tsang Dominic N.C.
EPI_ISL_426414	Sir M P Shah Government Medical College	Gujarat Biotechnology Research Centre	Ramesh Pandit, Tejas Shah, Ankit Hinsu, Pritesh Sabara, Apurvasinh Puvar, Janvi Raval, Monika Gandhi, Pinal Trivedi, Maharshi Pandya, Amit Kanani, Akanksha Verma, Nitin Savaliya, Raghawendra Kumar, Dinesh Kumar, Zubair Saiyed, Dipa Kinariwala, Disha Patel, Binita Aring, Geeta Vaghela, Sonia Barve, Bhavesh Modi, Kairavi Joshi, Nidhi Sood, Pranay Shah, R D Dixit, Snehal Bagatharia, Madhvi Joshi, Ch…
EPI_ISL_426415	Sir M P Shah Government Medical College, Jamnagar	Gujarat Biotechnology Research Centre, Gandhinagar	Ramesh Pandit, Tejas Shah, Ankit Hinsu, Pritesh Sabara, Apurvasinh Puvar, Janvi Raval, Monika Gandhi, Pinal Trivedi, Maharshi Pandya, Amit Kanani, Akanksha Verma, Nitin Savaliya, Raghvendra Kumar, Dinesh Kumar, Zuber Saiyed, Dipa Kinariwala, Disha Patel, Binita Aring, Geeta Vaghela, Sonia Barve, Bhavesh Modi, Kairavi Joshi, Nidhi Sood, Pranay Shah, R D Dixit, Snehal Bagatharia, Madhvi Joshi, Chai…
EPI_ISL_426416	CT-Dr. Katherine A. Kelley State Public Health Lab	Pathogen Discovery, Respiratory Viruses Branch, Division of Viral Diseases, Centers for Disease Control and Prevention	Anna Uehara, Yan Li, Krista Queen, Clinton R. Paden, Rachel Marine, Ying Tao, Jing Zhang, Haibin Wang, Mary S. Keckler, Alison S. Laufer Halpin, Christopher A. Elkins, Suxiang Tong
EPI_ISL_426417	GA Department of Public Health Laboratory	Pathogen Discovery, Respiratory Viruses Branch, Division of Viral Diseases, Centers for Disease Control and Prevention	Anna Uehara, Yan Li, Krista Queen, Clinton R. Paden, Rachel Marine, Ying Tao, Jing Zhang, Haibin Wang, Mary S. Keckler, Alison S. Laufer Halpin, Christopher A. Elkins, Suxiang Tong
EPI_ISL_426420,EPI_ISL_426421	HI Dept. of Health, State Laboratories Division	Pathogen Discovery, Respiratory Viruses Branch, Division of Viral Diseases, Centers for Disease Control and Prevention	Anna Uehara, Yan Li, Krista Queen, Clinton R. Paden, Rachel Marine, Ying Tao, Jing Zhang, Haibin Wang, Mary S. Keckler, Alison S. Laufer Halpin, Christopher A. Elkins, Suxiang Tong
EPI_ISL_426422,EPI_ISL_426423,EPI_ISL_426424	IN State Department of Health Laboratory Services	Pathogen Discovery, Respiratory Viruses Branch, Division of Viral Diseases, Centers for Disease Control and Prevention	Krista Queen, Yan Li, Anna Uehara, Clinton R. Paden, Rachel Marine, Ying Tao, Jing Zhang, Haibin Wang, Mary S. Keckler, Alison S. Laufer Halpin, Christopher A. Elkins, Suxiang Tong
EPI_ISL_426425	MD DOH Laboratories Administration	Pathogen Discovery, Respiratory Viruses Branch, Division of Viral Diseases, Centers for Disease Control and Prevention	Krista Queen, Yan Li, Anna Uehara, Clinton R. Paden, Rachel Marine, Ying Tao, Jing Zhang, Haibin Wang, Mary S. Keckler, Alison S. Laufer Halpin, Christopher A. Elkins, Suxiang Tong
EPI_ISL_426426,EPI_ISL_426427	MN PHL Division, Minnesota Department of Health	Pathogen Discovery, Respiratory Viruses Branch, Division of Viral Diseases, Centers for Disease Control and Prevention	Krista Queen, Yan Li, Anna Uehara, Clinton R. Paden, Rachel Marine, Ying Tao, Jing Zhang, Haibin Wang, Mary S. Keckler, Alison S. Laufer Halpin, Christopher A. Elkins, Suxiang Tong
EPI_ISL_426428	NC State Laboratory of Public Health	Pathogen Discovery, Respiratory Viruses Branch, Division of Viral Diseases, Centers for Disease Control and Prevention	Krista Queen, Yan Li, Anna Uehara, Clinton R. Paden, Rachel Marine, Ying Tao, Jing Zhang, Haibin Wang, Mary S. Keckler, Alison S. Laufer Halpin, Christopher A. Elkins, Suxiang Tong
EPI_ISL_426429	NV State Public Health Laboratory	Pathogen Discovery, Respiratory Viruses Branch, Division of Viral Diseases, Centers for Disease Control and Prevention	Krista Queen, Yan Li, Anna Uehara, Clinton R. Paden, Rachel Marine, Ying Tao, Jing Zhang, Haibin Wang, Mary S. Keckler, Alison S. Laufer Halpin, Christopher A. Elkins, Suxiang Tong
EPI_ISL_426430,EPI_ISL_426431	OH Department of Health Laboratory	Pathogen Discovery, Respiratory Viruses Branch, Division of Viral Diseases, Centers for Disease Control and Prevention	Krista Queen, Yan Li, Anna Uehara, Clinton R. Paden, Rachel Marine, Ying Tao, Jing Zhang, Haibin Wang, Mary S. Keckler, Alison S. Laufer Halpin, Christopher A. Elkins, Suxiang Tong
EPI_ISL_426432,EPI_ISL_426433,EPI_ISL_426434	PA Department of Health, Bureau of Laboratories	Pathogen Discovery, Respiratory Viruses Branch, Division of Viral Diseases, Centers for Disease Control and Prevention	Krista Queen, Yan Li, Anna Uehara, Clinton R. Paden, Rachel Marine, Ying Tao, Jing Zhang, Haibin Wang, Mary S. Keckler, Alison S. Laufer Halpin, Christopher A. Elkins, Suxiang Tong
EPI_ISL_426435	RI State Health Laboratories	Pathogen Discovery, Respiratory Viruses Branch, Division of Viral Diseases, Centers for Disease Control and Prevention	Krista Queen, Yan Li, Anna Uehara, Clinton R. Paden, Rachel Marine, Ying Tao, Jing Zhang, Haibin Wang, Mary S. Keckler, Alison S. Laufer Halpin, Christopher A. Elkins, Suxiang Tong
EPI_ISL_426485,EPI_ISL_426512,EPI_ISL_426513,EPI_ISL_426515,EPI_ISL_426516,EPI_ISL_426517,EPI_ISL_426518,EPI_ISL_426519,EPI_ISL_426527,EPI_ISL_426528,EPI_ISL_426529,EPI_ISL_426530,EPI_ISL_426531,EPI_ISL_426537,EPI_ISL_426538,EPI_ISL_426540,EPI_ISL_426541,EPI_ISL_426543,EPI_ISL_426544,EPI_ISL_426545,EPI_ISL_426546,EPI_ISL_426547,EPI_ISL_426548,EPI_ISL_426549,EPI_ISL_426550,EPI_ISL_426551,EPI_ISL_4…	AZ SPHL, Arizona Department of Health Services	TGen North	Jolene Bowers, Megan Folkerts, Darrin Lemmer, Dave Engelthaler
EPI_ISL_426501,EPI_ISL_426502,EPI_ISL_426503,EPI_ISL_426504,EPI_ISL_426505,EPI_ISL_426506,EPI_ISL_426507,EPI_ISL_426509,EPI_ISL_426510,EPI_ISL_426511,EPI_ISL_426520,EPI_ISL_426521,EPI_ISL_426522,EPI_ISL_426523,EPI_ISL_426524,EPI_ISL_426525,EPI_ISL_426526,EPI_ISL_426532,EPI_ISL_426533,EPI_ISL_426535,EPI_ISL_426536,EPI_ISL_426556,EPI_ISL_426557	TGen North	TGen North	Jolene Bowers, Megan Folkerts, Darrin Lemmer, Dave Engelthaler
EPI_ISL_426580	Instituto Sabin	Laboratory of Virology	Fernando L Melo,Gustavo Barra, Ticiane H Santa-Rita, Pedro G Mesquita, Ikaro A Andrade, Tatsuya Nagata, Bergmann M Ribeiro
EPI_ISL_426617,EPI_ISL_426618,EPI_ISL_426619,EPI_ISL_426620,EPI_ISL_426621,EPI_ISL_426622,EPI_ISL_426623,EPI_ISL_426624,EPI_ISL_426625,EPI_ISL_426626,EPI_ISL_427469,EPI_ISL_427470,EPI_ISL_427471,EPI_ISL_427472,EPI_ISL_427473,EPI_ISL_427474,EPI_ISL_427475,EPI_ISL_427476,EPI_ISL_427477,EPI_ISL_427478,EPI_ISL_427479,EPI_ISL_427480,EPI_ISL_427481,EPI_ISL_427482,EPI_ISL_427484,EPI_ISL_427485,EPI_ISL_4…	NYU Langone Health	Departments of Pathology and Medicine, New York University School of Medicine	Maria Aguero-Rosenfeld, Brendan Belovarac, Margaret Black, Ludovic Boytard, John Cadley, Paolo Cotzia, John Chen, Dacia Dimartino, Xiaojun Feng, Tatyana Gindin, Emily Guzman, Adriana Heguy, Megan Hogan, Emily Huang, George Jour, Andrew Lytle, Christian Marier, Matthew T. Maurano, Mark J. Mulligan, Peter Meyn, Iman Osman, Jared Pinnell, Vanessa Raabe, Sitharam Ramaswami, Amy Rapkiewicz, Marie Sama…
EPI_ISL_426627,EPI_ISL_426628	Ochsner Health	BioInfoExperts, LLC	Amy Feehan, David Nolan, Rebecca Rose, Susanna Lamers, Sissy Cross, Julia-Garcia-Diaz, Tong Yang, Luke Caruso, David Moraga Amador, Wayra Navia, Lydia Von Borstel, Xiao Hui Zhou
EPI_ISL_426629,EPI_ISL_426630	TSGH-CP molecular lab	TSGH-CP molecular lab	Cherng-Lih Perng, Ming-Jr Jian, Chih-Kai Chang, Jung-Chung Lin, Kuo-Ming Yeh, Chien-Wen Chen, Sheng-Kang Chiu, Hsing-Yi Chung, Shih-Hung Tsai, Kuo-Sheng Hung, Feng-Yee Chang, Hung-Sheng Shang
EPI_ISL_426631,EPI_ISL_426632,EPI_ISL_427392,EPI_ISL_427393,EPI_ISL_427394,EPI_ISL_427395,EPI_ISL_427396,EPI_ISL_427397,EPI_ISL_427398,EPI_ISL_428229,EPI_ISL_428230,EPI_ISL_436100,EPI_ISL_436105	TSGH-CP molecular lab	TSGH-CP molecular lab	Cherng-Lih Perng, Ming-Jr Jian, Chih-Kai Chang, Jung-Chung Lin, Kuo-Ming Yeh, Chien-Wen Chen, Sheng-Kang Chiu, Hsing-Yi Chung, Shih-Hung Tsai, Kuo-Sheng Hung, Tien-Yao Chang, Feng-Yee Chang, Hung-Sheng Shang
EPI_ISL_426636,EPI_ISL_426899	Royal Darwin Hospital Pathology	Microbiological Diagnostic Unit Public Health Laboratory and Victorian Infectious Diseases Reference Laboratory, Doherty Institute	Meumann, E., Caly L., Seemann T., Sait, M., Schultz M., Druce J., Sherry, N.
EPI_ISL_426637,EPI_ISL_426638,EPI_ISL_426639,EPI_ISL_426640,EPI_ISL_426642,EPI_ISL_426643,EPI_ISL_426644,EPI_ISL_426645,EPI_ISL_426646,EPI_ISL_426647,EPI_ISL_426648,EPI_ISL_426649,EPI_ISL_426650,EPI_ISL_426651,EPI_ISL_426653,EPI_ISL_426654,EPI_ISL_426655,EPI_ISL_426656,EPI_ISL_426657,EPI_ISL_426658,EPI_ISL_426659,EPI_ISL_426661,EPI_ISL_426662,EPI_ISL_426663,EPI_ISL_426664,EPI_ISL_426665,EPI_ISL_4…	Victorian Infectious Diseases Reference Laboratory (VIDRL)	Microbiological Diagnostic Unit Public Health Laboratory and Victorian Infectious Diseases Reference Laboratory, Doherty Institute	Caly L., Seemann T., Sait, M., Schultz M., Druce J., Sherry, N.
EPI_ISL_426883,EPI_ISL_426884,EPI_ISL_426885,EPI_ISL_426886,EPI_ISL_426887,EPI_ISL_426888,EPI_ISL_426889,EPI_ISL_426890,EPI_ISL_426891,EPI_ISL_426892,EPI_ISL_426893,EPI_ISL_426894,EPI_ISL_426895,EPI_ISL_426896,EPI_ISL_426897	Motol University Hospital	Institute of Applied Biotechnologies a.s.	Petr Brož, Jan Geryk, Petr Klempt, Martin Kašný, Adam Novotný, Kateřina Kvapilová, Pavel Dřevínek, Petr Kvapil, Milan Macek
EPI_ISL_427043	Laboratory of Microbiology, Medical School, National and Kapodistrian University of Athens	Laboratory of Biology, Department of Medicine, Democritus University of Thrace	Bampali,M., Dovrolis,N., Gatzidou,E., Froukala,E., Stavropoulou,A., Veletza,S., Tsakris,A., Spanakis,N. and Karakasiliotis,I.
EPI_ISL_427273,EPI_ISL_427274,EPI_ISL_427275,EPI_ISL_427276,EPI_ISL_427277,EPI_ISL_427278,EPI_ISL_427279,EPI_ISL_427280,EPI_ISL_427281,EPI_ISL_427282,EPI_ISL_427283,EPI_ISL_427284,EPI_ISL_427285,EPI_ISL_427286,EPI_ISL_427287	Minnesota Department of Health, Public Health Laboratory	Minnesota Department of Health, Public Health Laboratory	Matt Plumb, Jacob Garfin and Xiong Wang
EPI_ISL_427288	The Ohio State University	The Ohio State University-James Molecular Lab at Polaris	Huolin Tu, Preeti Panchioli, Jason Garee, Matthew Hunt, Joan-Miquel Balada-Llasat, Erica Vincent, Weiqiang Zhao, Dan Jones
EPI_ISL_427290	The Ohio State University	The Ohio State University-James Molecular Lab at Polaris	Huolin Tu, Jason Garee, Matthew Hunt, Joan-Miquel Balada-Llasat, Preeti Pancholi, Erica Vincent, Rongqin Ren, Dan Jones
EPI_ISL_427292	LACEN-AL - Laboratorio Central de Alagoas	Instituto Oswaldo Cruz FIOCRUZ - Laboratory of Respiratory Viruses and Measles (LVRS)	Paola Resende, Fernando Motta, Luciana Appolinario, Sunando Roy, Aline Mattos, Milene Miranda, Cristiana Garcia, Braulia Caetano, Maria Ogrzewalska, Priscila Born, Jonathan Lopes, Marilda Siqueira
EPI_ISL_427293	LACEN-BA - Laboratório Central de Saúde Pública Professor Gonçalo Moniz	Instituto Oswaldo Cruz FIOCRUZ - Laboratory of Respiratory Viruses and Measles (LVRS)	Paola Resende, Fernando Motta, Luciana Appolinario, Sunando Roy, Aline Mattos, Milene Miranda, Cristiana Garcia, Braulia Caetano, Maria Ogrzewalska, Priscila Born, Jonathan Lopes, Marilda Siqueira
EPI_ISL_427294,EPI_ISL_427295,EPI_ISL_427296,EPI_ISL_427297,EPI_ISL_427298,EPI_ISL_427299,EPI_ISL_427300,EPI_ISL_427301,EPI_ISL_427302,EPI_ISL_427303,EPI_ISL_427304	Instituto Oswaldo Cruz FIOCRUZ - Laboratory of Respiratory Viruses and Measles (LVRS)	Instituto Oswaldo Cruz FIOCRUZ - Laboratory of Respiratory Viruses and Measles (LVRS)	Paola Resende, Fernando Motta, Luciana Appolinario, Sunando Roy, Aline Mattos, Milene Miranda, Cristiana Garcia, Braulia Caetano, Maria Ogrzewalska, Priscila Born, Jonathan Lopes, Marilda Siqueira
EPI_ISL_427305,EPI_ISL_427306	LACEN-SC - Laboratorio Central de Santa Catarina	Instituto Oswaldo Cruz FIOCRUZ - Laboratory of Respiratory Viruses and Measles (LVRS)	Paola Resende, Fernando Motta, Luciana Appolinario, Sunando Roy, Aline Mattos, Milene Miranda, Cristiana Garcia, Braulia Caetano, Maria Ogrzewalska, Priscila Born, Jonathan Lopes, Marilda Siqueira
EPI_ISL_427391	Genomic Laboratory (GLAB) (Conjoint lab of Health Directorate of Istanbul and Istanbul Technical University)	Genomic Laboratory (GLAB), Istanbul Technical University	Ilker Karacan, Tugba Kizilboga Akgun, Bugra Agaoglu, Gizem Alkurt, Jale Yildiz, Betsi Köse, Elifnaz Çelik, Mehtap Aydın, Levent Doganay, Gizem Dinler Doganay
EPI_ISL_427404,EPI_ISL_427405,EPI_ISL_427406,EPI_ISL_427408,EPI_ISL_427415,EPI_ISL_427416,EPI_ISL_427417,EPI_ISL_427418	Ministry of Public Health (MoPH)	Biomedical Research Center (BRC)	Abdullatif Al-Khal, Muna A. S. Al-Maslamani, Ajaeb D. M. H. Al-Nabet, Peter V. Coyle, Einas A. E. Al-Kuwari, Nourah B. M. Younes, Hamad E. Al-Romaihi, Salih Al-Marri, Mohammed Al-Thani, Fatiha M. Benslimane, Heba A. Al-Khatib, Sonia Boughattas, Hadi M. Yassine, Asmaa A. Al-Thani.
EPI_ISL_427526,EPI_ISL_427527,EPI_ISL_427528,EPI_ISL_427529,EPI_ISL_427530,EPI_ISL_427531,EPI_ISL_427532,EPI_ISL_427533,EPI_ISL_427534,EPI_ISL_427535,EPI_ISL_427536,EPI_ISL_427537,EPI_ISL_427538,EPI_ISL_427539,EPI_ISL_427540,EPI_ISL_427541,EPI_ISL_427542,EPI_ISL_427543,EPI_ISL_427544,EPI_ISL_427545,EPI_ISL_427546,EPI_ISL_427547,EPI_ISL_427548,EPI_ISL_427549,EPI_ISL_427550,EPI_ISL_427551,EPI_ISL_4…	NewYork-Presbyterian & Mason Lab	Mason Lab	Daniel J. Butler, Christopher Mozsary, Cem Meydan, David Danko, Jonathan Foox, Joel Rosiene, Alon Shaiber, Matthew MacKay, Ebrahim Afshinnekoo, Fritz J. Sedlazeck, Nikolay A. Ivanov, Maria Sierra, Craig D. Westover, Krista Ryon, Benjamin Young, Chandrima Bhattacharya, Phyllis Ruggiero, Justyna Gawrys, Iman Hajirasouliha, Dmitry Meleshko, Mirella Salvatore, Dong Xu, Jenny Xiang, John Sipley, Lin C…
EPI_ISL_427643,EPI_ISL_427646,EPI_ISL_427649,EPI_ISL_427663,EPI_ISL_427664,EPI_ISL_427665,EPI_ISL_427678,EPI_ISL_427682,EPI_ISL_427692,EPI_ISL_427695,EPI_ISL_427698,EPI_ISL_427704,EPI_ISL_427725,EPI_ISL_427734,EPI_ISL_427748,EPI_ISL_427771,EPI_ISL_427794,EPI_ISL_427803,EPI_ISL_427806	Centre for Infectious Diseases and Microbiology Public Health	NSW Health Pathology - Institute of Clinical Pathology and Medical Research; Westmead Hospital; University of Sydney	Timms V, Gall M, Arnott A, Sadsad R, Draper J, Sim E, Bachmann N, Rockett R, Lam C, Gray K, Carter I, Holmes EC, O’Sullivan MV, Byun R, Sintchenko V, Chen SC, Eden JS, Maddocks S, Kok J, Propenko M, Sorrell T, Chang S, Basile K, Dwyer DE for the 2019-nCoV Study Group
EPI_ISL_427644,EPI_ISL_427653,EPI_ISL_427657,EPI_ISL_427660,EPI_ISL_427681,EPI_ISL_427714,EPI_ISL_427726,EPI_ISL_427728,EPI_ISL_427737,EPI_ISL_427750,EPI_ISL_427765,EPI_ISL_427780,EPI_ISL_427789,EPI_ISL_427791,EPI_ISL_427798,EPI_ISL_427801	Centre for Infectious Diseases and Microbiology Public Health	NSW Health Pathology - Institute of Clinical Pathology and Medical Research; Westmead Hospital; University of Sydney	Rockett R, Lam C, Gray K, Timms V, Gall M, Arnott A, Sadsad R, Draper J, Sim E, Bachmann N, Carter I, Holmes EC, O’Sullivan MV, Byun R, Sintchenko V, Chen SC, Eden JS, Maddocks S, Kok J, Propenko M, Sorrell T, Chang S, Basile K, Dwyer DE for the 2019-nCoV Study Group
EPI_ISL_427645,EPI_ISL_427647,EPI_ISL_427672,EPI_ISL_427673,EPI_ISL_427686,EPI_ISL_427687,EPI_ISL_427696,EPI_ISL_427703,EPI_ISL_427708,EPI_ISL_427730,EPI_ISL_427731,EPI_ISL_427732,EPI_ISL_427745,EPI_ISL_427767,EPI_ISL_427785,EPI_ISL_427793	Centre for Infectious Diseases and Microbiology Public Health	NSW Health Pathology - Institute of Clinical Pathology and Medical Research; Westmead Hospital; University of Sydney	Gray K, Timms V, Gall M, Arnott A, Sadsad R, Draper J, Sim E, Bachmann N, Rockett R, Lam C, Carter I, Holmes EC, O’Sullivan MV, Byun R, Sintchenko V, Chen SC, Eden JS, Maddocks S, Kok J, Propenko M, Sorrell T, Chang S, Basile K, Dwyer DE for the 2019-nCoV Study Group
EPI_ISL_427648,EPI_ISL_427656,EPI_ISL_427659,EPI_ISL_427666,EPI_ISL_427671,EPI_ISL_427675,EPI_ISL_427713,EPI_ISL_427744,EPI_ISL_427749,EPI_ISL_427758,EPI_ISL_427762,EPI_ISL_427778,EPI_ISL_427787,EPI_ISL_427797,EPI_ISL_427805	Centre for Infectious Diseases and Microbiology Public Health	NSW Health Pathology - Institute of Clinical Pathology and Medical Research; Westmead Hospital; University of Sydney	Bachmann N, Rockett R, Lam C, Gray K, Timms V, Gall M, Arnott A, Sadsad R, Draper J, Sim E, Carter I, Holmes EC, O’Sullivan MV, Byun R, Sintchenko V, Chen SC, Eden JS, Maddocks S, Kok J, Propenko M, Sorrell T, Chang S, Basile K, Dwyer DE for the 2019-nCoV Study Group
EPI_ISL_427650,EPI_ISL_427667,EPI_ISL_427674,EPI_ISL_427691,EPI_ISL_427697,EPI_ISL_427700,EPI_ISL_427729,EPI_ISL_427733,EPI_ISL_427746,EPI_ISL_427756,EPI_ISL_427764,EPI_ISL_427769,EPI_ISL_427772,EPI_ISL_427800,EPI_ISL_427807,EPI_ISL_427808	Centre for Infectious Diseases and Microbiology Public Health	NSW Health Pathology - Institute of Clinical Pathology and Medical Research; Westmead Hospital; University of Sydney	Gall M, Arnott A, Sadsad R, Draper J, Sim E, Bachmann N, Rockett R, Lam C, Gray K, Timms V, Carter I, Holmes EC, O’Sullivan MV, Byun R, Sintchenko V, Chen SC, Eden JS, Maddocks S, Kok J, Propenko M, Sorrell T, Chang S, Basile K, Dwyer DE for the 2019-nCoV Study Group
EPI_ISL_427651,EPI_ISL_427670,EPI_ISL_427683,EPI_ISL_427689,EPI_ISL_427693,EPI_ISL_427694,EPI_ISL_427702,EPI_ISL_427707,EPI_ISL_427735,EPI_ISL_427739,EPI_ISL_427751,EPI_ISL_427753,EPI_ISL_427761,EPI_ISL_427770,EPI_ISL_427774,EPI_ISL_427804	Centre for Infectious Diseases and Microbiology Public Health	NSW Health Pathology - Institute of Clinical Pathology and Medical Research; Westmead Hospital; University of Sydney	Arnott A, Sadsad R, Draper J, Sim E, Bachmann N, Rockett R, Lam C, Gray K, Timms V, Gall M, Carter I, Holmes EC, O’Sullivan MV, Byun R, Sintchenko V, Chen SC, Eden JS, Maddocks S, Kok J, Propenko M, Sorrell T, Chang S, Basile K, Dwyer DE for the 2019-nCoV Study Group
EPI_ISL_427652,EPI_ISL_427662,EPI_ISL_427668,EPI_ISL_427677,EPI_ISL_427706,EPI_ISL_427715,EPI_ISL_427716,EPI_ISL_427723,EPI_ISL_427724,EPI_ISL_427727,EPI_ISL_427738,EPI_ISL_427742,EPI_ISL_427752,EPI_ISL_427763,EPI_ISL_427773,EPI_ISL_427782,EPI_ISL_427792	Centre for Infectious Diseases and Microbiology Public Health	NSW Health Pathology - Institute of Clinical Pathology and Medical Research; Westmead Hospital; University of Sydney	Lam C, Gray K, Timms, V, Gall M, Arnott A, Sadsad R, Draper J, Sim E, Bachmann N, Rockett R, Carter I, Holmes EC, O’Sullivan MV, Byun R, Sintchenko V, Chen SC, Eden JS, Maddocks S, Kok J, Propenko M, Sorrell T, Chang S, Basile K, Dwyer DE for the 2019-nCoV Study Group
EPI_ISL_427654,EPI_ISL_427669,EPI_ISL_427685,EPI_ISL_427705,EPI_ISL_427740,EPI_ISL_427747,EPI_ISL_427754,EPI_ISL_427755,EPI_ISL_427760,EPI_ISL_427775,EPI_ISL_427776,EPI_ISL_427777,EPI_ISL_427779,EPI_ISL_427781,EPI_ISL_427790,EPI_ISL_427795	Centre for Infectious Diseases and Microbiology Public Health	NSW Health Pathology - Institute of Clinical Pathology and Medical Research; Westmead Hospital; University of Sydney	Sadsad R, Draper J, Sim E, Bachmann N, Rockett R, Lam C, Gray K, Timms V, Gall M, Arnott A, Carter I, Holmes EC, O’Sullivan MV, Byun R, Sintchenko V, Chen SC, Eden JS, Maddocks S, Kok J, Propenko M, Sorrell T, Chang S, Basile K, Dwyer DE for the 2019-nCoV Study Group
EPI_ISL_427655,EPI_ISL_427676,EPI_ISL_427679,EPI_ISL_427680,EPI_ISL_427684,EPI_ISL_427690,EPI_ISL_427701,EPI_ISL_427722,EPI_ISL_427736,EPI_ISL_427741,EPI_ISL_427757,EPI_ISL_427766,EPI_ISL_427768,EPI_ISL_427784,EPI_ISL_427796,EPI_ISL_427799	Centre for Infectious Diseases and Microbiology Public Health	NSW Health Pathology - Institute of Clinical Pathology and Medical Research; Westmead Hospital; University of Sydney	Draper J, Sim E, Bachmann N, Rockett R, Lam C, Gray K, Timms V, Gall M, Arnott A, Sadsad R, Carter I, Holmes EC, O’Sullivan MV, Byun R, Sintchenko V, Chen SC, Eden JS, Maddocks S, Kok J, Propenko M, Sorrell T, Chang S, Basile K, Dwyer DE for the 2019-nCoV Study Group
EPI_ISL_427658,EPI_ISL_427661,EPI_ISL_427688,EPI_ISL_427699,EPI_ISL_427709,EPI_ISL_427710,EPI_ISL_427712,EPI_ISL_427720,EPI_ISL_427743,EPI_ISL_427759,EPI_ISL_427783,EPI_ISL_427786,EPI_ISL_427788,EPI_ISL_427802	Centre for Infectious Diseases and Microbiology Public Health	NSW Health Pathology - Institute of Clinical Pathology and Medical Research; Westmead Hospital; University of Sydney	Sim E, Bachmann N, Rockett R, Lam C, Gray K, Timms V, Gall M, Arnott A, Sadsad R, Draper J, Carter I, Holmes EC, O’Sullivan MV, Byun R, Sintchenko V, Chen SC, Eden JS, Maddocks S, Kok J, Propenko M, Sorrell T, Chang S, Basile K, Dwyer DE for the 2019-nCoV Study Group
EPI_ISL_427711	ACT Pathology, The Canberra Hospital	NSW Health Pathology - Institute of Clinical Pathology and Medical Research; Westmead Hospital; University of Sydney	Rockett R, Lam C, Gray K, Timms V, Gall M, Arnott A, Sadsad R, Draper J, Sim E, Bachmann N, Carter I, Holmes EC, O’Sullivan MV, Byun R, Sintchenko V, Chen SC, Eden JS, Maddocks S, Kok J, Propenko M, Sorrell T, Chang S, Basile K, Dwyer DE for the 2019-nCoV Study Group
EPI_ISL_427717,EPI_ISL_427721	ACT Pathology, The Canberra Hospital	NSW Health Pathology - Institute of Clinical Pathology and Medical Research; Westmead Hospital; University of Sydney	Sim E, Bachmann N, Rockett R, Lam C, Gray K, Timms V, Gall M, Arnott A, Sadsad R, Draper J, Carter I, Holmes EC, O’Sullivan MV, Byun R, Sintchenko V, Chen SC, Eden JS, Maddocks S, Kok J, Propenko M, Sorrell T, Chang S, Basile K, Dwyer DE for the 2019-nCoV Study Group
EPI_ISL_427718	ACT Pathology, The Canberra Hospital	NSW Health Pathology - Institute of Clinical Pathology and Medical Research; Westmead Hospital; University of Sydney	Gray K, Timms V, Gall M, Arnott A, Sadsad R, Draper J, Sim E, Bachmann N, Rockett R, Lam C, Carter I, Holmes EC, O’Sullivan MV, Byun R, Sintchenko V, Chen SC, Eden JS, Maddocks S, Kok J, Propenko M, Sorrell T, Chang S, Basile K, Dwyer DE for the 2019-nCoV Study Group
EPI_ISL_427719	ACT Pathology, The Canberra Hospital	NSW Health Pathology - Institute of Clinical Pathology and Medical Research; Westmead Hospital; University of Sydney	Timms V, Gall M, Arnott A, Sadsad R, Draper J, Sim E, Bachmann N, Rockett R, Lam C, Gray K, Carter I, Holmes EC, O’Sullivan MV, Byun R, Sintchenko V, Chen SC, Eden JS, Maddocks S, Kok J, Propenko M, Sorrell T, Chang S, Basile K, Dwyer DE for the 2019-nCoV Study Group
EPI_ISL_428148	Klinisk mikrobiologi, Region Västerbotten	Unit for Biological Agents, Department for CBRN Defence and Security, Swedish Defence Research Agency	FOI bioinformatics team
EPI_ISL_428202,EPI_ISL_428203,EPI_ISL_428204,EPI_ISL_428205,EPI_ISL_428206,EPI_ISL_466652,EPI_ISL_466653,EPI_ISL_466654,EPI_ISL_466655,EPI_ISL_466656,EPI_ISL_466657,EPI_ISL_466659,EPI_ISL_466660,EPI_ISL_466661,EPI_ISL_466662,EPI_ISL_466664,EPI_ISL_466666,EPI_ISL_466667,EPI_ISL_466668,EPI_ISL_466669,EPI_ISL_466670,EPI_ISL_466673,EPI_ISL_466675,EPI_ISL_466676,EPI_ISL_466678,EPI_ISL_466679,EPI_ISL_4…	Nebraska Public Health Laboratory	UNMC COVID-19 Response Team	UNMC COVID-19 Response Team
EPI_ISL_428209	Laboratory of Molecular Biology, Diagnostyka sp. z o.o.	Laboratory of Recombinant Vaccines	Lukasz Rabalski, Anna Piotrowska-Mietelska, Boguslaw Szewczyk, Krystyna Bienkowska-Szewczyk
EPI_ISL_428231,EPI_ISL_436099,EPI_ISL_436101,EPI_ISL_436102,EPI_ISL_436103,EPI_ISL_436104,EPI_ISL_436106,EPI_ISL_436107,EPI_ISL_436108,EPI_ISL_447252,EPI_ISL_447253,EPI_ISL_447254,EPI_ISL_447255,EPI_ISL_447256,EPI_ISL_447257,EPI_ISL_447591,EPI_ISL_447592,EPI_ISL_447593,EPI_ISL_457726,EPI_ISL_457730,EPI_ISL_457733,EPI_ISL_458029	TSGH-CP molecular lab	TSGH-CP molecular lab	Cherng-Lih Perng, Ming-Jr JIAN, Chih-Kai Chang, Jung-Chung Lin, Kuo-Ming Yeh, Chien-Wen Chen, Sheng-Kang Chiu, Hsing-Yi Chung, Shih-Hung Tsai, Kuo-Sheng Hung, Tien-Yao Chang, Feng-Yee Chang, Hung-Sheng Shang
EPI_ISL_428232,EPI_ISL_428233,EPI_ISL_428234,EPI_ISL_428235,EPI_ISL_428236	Hematology Laboratory, Section of Molecular Diagnostics, University Clinical Centre, Medical University of Gdansk	Department of Virology, Faculty of Medicine, University of Helsinki, Helsinki, Finland	Marlena Robakowska, Aneta Szulc, Maciej Grzybek, Olli Vapalahti, Teemu Smura
EPI_ISL_428346	Genomic Laboratory (GLAB) (Conjoint lab of Health Directorate of Istanbul and Istanbul Technical University)	Genomic Laboratory (GLAB), Istanbul Technical University	Ilker Karacan, Tugba Kizilboga Akgun, Bugra Agaoglu, Gizem Alkurt, Jale Yildiz, Betsi Köse, Elifnaz Çelik, Arzu Irvem, Yasemin Kendir Demirkol, Ozlem Akgun Dogan, Mehtap Aydın, Levent Doganay, Gizem Dinler Doganay
EPI_ISL_428347,EPI_ISL_428349	Service de Biologie Médicale - BP 125	National Reference Center for Viruses of Respiratory Infections, Institut Pasteur, Paris	Mélanie Albert, Marion Barbet, Sylvie Behillil, Méline Bizard, Angela Brisebarre, Flora Donati, Etienne Simon-Lorière, Vincent Enouf, Maud Vanpeene, Sylvie van der Werf
EPI_ISL_428348	Maison de Santé du Val d'Ormois	National Reference Center for Viruses of Respiratory Infections, Institut Pasteur, Paris	Mélanie Albert, Marion Barbet, Sylvie Behillil, Méline Bizard, Angela Brisebarre, Flora Donati, Etienne Simon-Lorière, Vincent Enouf, Maud Vanpeene, Sylvie van der Werf
EPI_ISL_428351,EPI_ISL_428352,EPI_ISL_428363	GH Nord Essonne Service de Biologie clinique	National Reference Center for Viruses of Respiratory Infections, Institut Pasteur, Paris	Mélanie Albert, Marion Barbet, Sylvie Behillil, Méline Bizard, Angela Brisebarre, Flora Donati, Etienne Simon-Lorière, Vincent Enouf, Maud Vanpeene, Sylvie van der Werf
EPI_ISL_428353,EPI_ISL_428359,EPI_ISL_428360,EPI_ISL_443309	CH Compiègne Laboratoire de Biologie	National Reference Center for Viruses of Respiratory Infections, Institut Pasteur, Paris	Mélanie Albert, Marion Barbet, Sylvie Behillil, Méline Bizard, Angela Brisebarre, Flora Donati, Etienne Simon-Lorière, Vincent Enouf, Maud Vanpeene, Sylvie van der Werf
EPI_ISL_428354,EPI_ISL_428361,EPI_ISL_428365,EPI_ISL_443260,EPI_ISL_443305,EPI_ISL_443314	LABM GH nord Essonne de Longjumeau - BP 125	National Reference Center for Viruses of Respiratory Infections, Institut Pasteur, Paris	Mélanie Albert, Marion Barbet, Sylvie Behillil, Méline Bizard, Angela Brisebarre, Flora Donati, Etienne Simon-Lorière, Vincent Enouf, Maud Vanpeene, Sylvie van der Werf
EPI_ISL_428355,EPI_ISL_428356,EPI_ISL_428357	Institut Médico légal- Hop R. Poincaré	National Reference Center for Viruses of Respiratory Infections, Institut Pasteur, Paris	Mélanie Albert, Marion Barbet, Sylvie Behillil, Méline Bizard, Angela Brisebarre, Flora Donati, Etienne Simon-Lorière, Vincent Enouf, Maud Vanpeene, Sylvie van der Werf
EPI_ISL_428358,EPI_ISL_428366	CH Jeanne de Navarre Laboratoire de Biologie	National Reference Center for Viruses of Respiratory Infections, Institut Pasteur, Paris	Mélanie Albert, Marion Barbet, Sylvie Behillil, Méline Bizard, Angela Brisebarre, Flora Donati, Etienne Simon-Lorière, Vincent Enouf, Maud Vanpeene, Sylvie van der Werf
EPI_ISL_428367,EPI_ISL_443300,EPI_ISL_443301,EPI_ISL_443302,EPI_ISL_443306,EPI_ISL_443311,EPI_ISL_443312,EPI_ISL_443313,EPI_ISL_443317	Cabinet Médical	National Reference Center for Viruses of Respiratory Infections, Institut Pasteur, Paris	Mélanie Albert, Marion Barbet, Sylvie Behillil, Méline Bizard, Angela Brisebarre, Flora Donati, Etienne Simon-Lorière, Vincent Enouf, Maud Vanpeene, Sylvie van der Werf
EPI_ISL_428441,EPI_ISL_428443,EPI_ISL_428444,EPI_ISL_428445,EPI_ISL_428447,EPI_ISL_428448,EPI_ISL_428449,EPI_ISL_428452,EPI_ISL_428454,EPI_ISL_428458,EPI_ISL_428460,EPI_ISL_428462,EPI_ISL_428463,EPI_ISL_428464,EPI_ISL_428465,EPI_ISL_428466,EPI_ISL_428467,EPI_ISL_428468,EPI_ISL_428469,EPI_ISL_428470,EPI_ISL_428471,EPI_ISL_428472,EPI_ISL_428473,EPI_ISL_428474,EPI_ISL_428475,EPI_ISL_428476,EPI_ISL_4…	Guangdong Provincial Center for Diseases Control and Prevention;Guangdong Provincial Institute of Public Health	School of Public Health, The University of Hong Kong	Bosheng Li, Haogao Gu, Lijun Liang, Zhencui Li, Hui-Ling Yen, Yao Hu, Yingchao Song , Hanri Zeng, Tie Song, Jie Wu, Leo L.M. Poon
EPI_ISL_428479,EPI_ISL_428481,EPI_ISL_428482,EPI_ISL_428483,EPI_ISL_428484,EPI_ISL_428486,EPI_ISL_428487	District Surveillence Unit	Department of Neurovirology, National Institute of Mental Health and Neuroscience (NIMHANS)	Chitra Pattabiraman, Vijayalakshmi Reddy, Harsha PK, Risha Rasheed, Shafeeq S Hameed, Manjunatha Venkataswamy, Anita Desai, Ravi Vasanthapuram
EPI_ISL_428670	Centre for Dengue Research	Centre for Dengue Research	Chandima Jeewandara, Dinuka Ariyaratne, Laksiri Gomes, Deshni Jayathilaka, Ananda Wijewickrama, Eranga Narangoda, Damayanthi Idampitiya, Neelika Malaige
EPI_ISL_428671	Centre for Dengue Research	Centre for Dengue Research	Chandima Jeewandara, Dinuka Ariyatane, Laksiri Gomes, Deshni Jayathilaka, Diyanath Ranasinghe, Ananda Wijewickrama, Eranga Narangoda, Damayanthi Tdampitiya, Neelika Malavige
EPI_ISL_428672,EPI_ISL_428673	Centre for Dengue Research	Centre for Dengue Research	Chandima Jeewandara, Dinuka Ariyaratne, Laksiri Gomes, Deshni Jayathilaka, Diyanath Ranasinghe, Ananda Wijewickrama, Eranga Narangoda, Damayanthi Idampitiya, Neelika Malavige
EPI_ISL_428674,EPI_ISL_428675,EPI_ISL_428676,EPI_ISL_428677,EPI_ISL_428678,EPI_ISL_428679,EPI_ISL_428680,EPI_ISL_428681,EPI_ISL_428682,EPI_ISL_430719,EPI_ISL_430720,EPI_ISL_430721,EPI_ISL_435144	Hospital Universitario La Paz	Hospital Universitario 12 de Octubre	Elias Dahdouh, Sara González, Raúl Recio, Fernando Lázaro, Esther Viedma, Natalia Stella, Julio García, Juan Carlos Galán, Rafael Cantón, Mª Dolores Folgueira, Rafael Delgado, Jesús Mingorance
EPI_ISL_428683,EPI_ISL_428684,EPI_ISL_428685,EPI_ISL_428686,EPI_ISL_428687,EPI_ISL_428688,EPI_ISL_428689,EPI_ISL_428690,EPI_ISL_428691,EPI_ISL_428692,EPI_ISL_428693,EPI_ISL_428694,EPI_ISL_430718	Hospital Universitario 12 de Octubre	Hospital Universitario 12 de Octubre	Sara González, Raúl Recio,Elias Dahdouh, Fernando Lázaro, Esther Viedma, Natalia Stella, Julio García, Juan Carlos Galán, Rafael Cantón, Mª Dolores Folgueira, Rafael Delgado, Jesús Mingorance
EPI_ISL_428695,EPI_ISL_428696,EPI_ISL_428697,EPI_ISL_428698,EPI_ISL_428699	Hospital Universitario 12 de Octubre	Hospital Universitario 12 de Octubre	Raúl Recio, Sara González, Elias Dahdouh, Fernando Lázaro, Esther Viedma, Natalia Stella, Julio García, Juan Carlos Galán, Rafael Cantón, Mª Dolores Folgueira, Rafael Delgado, Jesús Mingorance
EPI_ISL_428700,EPI_ISL_428701,EPI_ISL_428702,EPI_ISL_428703,EPI_ISL_428704,EPI_ISL_428705,EPI_ISL_428706,EPI_ISL_428707,EPI_ISL_428708,EPI_ISL_428709,EPI_ISL_428710,EPI_ISL_428711	Hospital Universitario 12 de Octubre	Hospital Universitario 12 de Octubre	Esther Viedma, Sara González, Raúl Recio, Elias Dahdouh, Fernando Lázaro, Julio García, Mª Dolores Folgueira, Jesús Mingorance, Rafael Delgado
EPI_ISL_428747,EPI_ISL_431080,EPI_ISL_431081,EPI_ISL_431082,EPI_ISL_431083,EPI_ISL_431084,EPI_ISL_431085,EPI_ISL_431086,EPI_ISL_431087,EPI_ISL_431088,EPI_ISL_431089,EPI_ISL_431092,EPI_ISL_431093,EPI_ISL_431094,EPI_ISL_431095,EPI_ISL_431096,EPI_ISL_435702,EPI_ISL_435703,EPI_ISL_435704,EPI_ISL_435705,EPI_ISL_435706,EPI_ISL_435707,EPI_ISL_435708,EPI_ISL_435709,EPI_ISL_452144,EPI_ISL_452145,EPI_ISL_4…	Yale COVID-19 Biorepository	Grubaugh Lab - Yale School of Public Health	Joseph Fauver, Tara Alpert, Anderson Brito, Anne Wyllie, Chantal Vogels, Mary Petrone, Cole Jensen, Chaney Kalinich, Isabel Ott, Arnau Casanovas, Catherine Muenker, Adam Moore, Alice Lu, Maria Tokuyama, Patrick Wong, Peiwen Lu, Saad Omer, Richard Martinello, Allison Nelson, Shelli Farhadian, Akiko Iwasaki, Charlese Dela Cruz, Albert Ko, Nathan Grubaugh
EPI_ISL_428822,EPI_ISL_428823,EPI_ISL_428824,EPI_ISL_428825,EPI_ISL_428826,EPI_ISL_428828,EPI_ISL_428829,EPI_ISL_428830,EPI_ISL_428831,EPI_ISL_428832,EPI_ISL_428833,EPI_ISL_428834,EPI_ISL_428835,EPI_ISL_428836,EPI_ISL_428837,EPI_ISL_428838,EPI_ISL_428839,EPI_ISL_428841,EPI_ISL_428842,EPI_ISL_428843,EPI_ISL_428844,EPI_ISL_428845,EPI_ISL_428847,EPI_ISL_428848,EPI_ISL_428849,EPI_ISL_428850,EPI_ISL_4…	National Public Health Laboratory, National Centre for Infectious Diseases	National Public Health Laboratory, National Centre for Infectious Diseases	Mak TM, Octavia S, Chavatte JM, Cui L, Lin RTP
EPI_ISL_428851,EPI_ISL_428852	FSBSI "Chumakov Federal Scientific Center for Research and Development of Immune-and-Biological Products of Russian Academy of Sciences"	FSBSI "Chumakov Federal Scientific Center for Research and Development of Immune-and-Biological Products of Russian Academy of Sciences" & NRC "Kurchatov institute"	Liubov Kozlovskaya, Anastasia Piniaeva, Georgy Ignatyev, Anna Shishova, Aydar Ishmukhametov, Mikhail Rychev, Egor Prokhorchuk, Denis Protsenko, Anastasia Berestovskaya
EPI_ISL_428853	Laboratory of Molecular Virology International Center for Genetic Engineering and Biotechnology (ICGEB)	ARGO Open Lab Platform for Genome Sequencing	Licastro D, Rajasekharan S, Dal Monego S, Segat L, D'Agaro P, Marcello A
EPI_ISL_428855	MRCG at LSHTM Geomics lab	MRCG at LSHTM Genomics lab	Sesay et al
EPI_ISL_428856	MRCG at LSHTM Genomics Lab	MRCG at LSHTM Genomics lab	Sesay et al
EPI_ISL_428857	MRCG at LSHTM Genomics lab	MRCG at LSHTM Genomics lab	Sesay et al
EPI_ISL_428860,EPI_ISL_428861,EPI_ISL_428864,EPI_ISL_428865,EPI_ISL_428866,EPI_ISL_428870,EPI_ISL_428871,EPI_ISL_428882,EPI_ISL_428883,EPI_ISL_428885,EPI_ISL_428886,EPI_ISL_428887,EPI_ISL_428888,EPI_ISL_428889,EPI_ISL_428890,EPI_ISL_428891,EPI_ISL_428892,EPI_ISL_428893,EPI_ISL_428894,EPI_ISL_428906,EPI_ISL_428907,EPI_ISL_428908,EPI_ISL_428909,EPI_ISL_428910,EPI_ISL_428911,EPI_ISL_428912,EPI_ISL_4…	State Research Center of Virology and Biotechnology VECTOR, Department of Collection of Microorganisms	State Research Center of Virology and Biotechnology VECTOR, Department of Collection of Microorganisms	Oleg V. Pyankov, Sergey A. Bodnev, Tatyana V. Tregubchak, Alexander N. Shvalov, Elena V. Gavrilova, Rinat A. Maksyutov
EPI_ISL_428862,EPI_ISL_428863	State Research Center of Virology and Biotechnology VECTOR, Department of Collection of Microorganisms	State Research Center of Virology and Biotechnology VECTOR, Department of Collection of Microorganisms	Oleg V. Pyankov, Sergey A. Bodnev, Anastasiya M. Smirnova, Anastasiya A. Nazarenko, Tatyana V. Tregubchak, Alexander N. Shvalov, Elena V. Gavrilova, Rinat A. Maksyutov
EPI_ISL_428872,EPI_ISL_428873,EPI_ISL_428874,EPI_ISL_428875,EPI_ISL_428878,EPI_ISL_428879,EPI_ISL_428880,EPI_ISL_428881,EPI_ISL_428895,EPI_ISL_428896,EPI_ISL_428897,EPI_ISL_428898,EPI_ISL_428899,EPI_ISL_428900,EPI_ISL_428901,EPI_ISL_428902,EPI_ISL_428903,EPI_ISL_428904,EPI_ISL_428905,EPI_ISL_428917,EPI_ISL_428918,EPI_ISL_428919,EPI_ISL_428920,EPI_ISL_428921,EPI_ISL_428922,EPI_ISL_428923,EPI_ISL_4…	State Research Center of Virology and Biotechnology VECTOR, Department of Collection of Microorganisms	State Research Center of Virology and Biotechnology VECTOR, Department of Collection of Microorganisms	Sergey A. Bodnev, Oleg V. Pyankov, Tatyana V. Tregubchak, Alexander N. Shvalov, Elena V. Gavrilova, Rinat A. Maksyutov
EPI_ISL_428876,EPI_ISL_428877	State Research Center of Virology and Biotechnology VECTOR, Department of Collection of Microorganisms	State Research Center of Virology and Biotechnology VECTOR, Department of Collection of Microorganisms	Sergey A. Bodnev, Oleg V. Pyankov, Anastasiya M. Smirnova, Anastasiya A. Nazarenko, Tatyana V. Tregubchak, Alexander N. Shvalov, Elena V. Gavrilova, Rinat A. Maksyutov
EPI_ISL_428925,EPI_ISL_428926,EPI_ISL_428927,EPI_ISL_428928,EPI_ISL_428929,EPI_ISL_428930,EPI_ISL_428931,EPI_ISL_428932	ViroGenetics - BSL3 Laboratory of Virology; Human Genome Variation Research Group & Genomics Centre MCB; Bioinformatics Research Group; Wojewódzka Stacja Sanitarno-Epidemiologiczna w Krakowie	ViroGenetics - BSL3 Laboratory of Virology; Human Genome Variation Research Group & Genomics Centre MCB; Bioinformatics Research Group	Wojciech Branicki, Ewelina Pośpiech, Michał Kowalski, Agnieszka Starowicz, Adrianna Klajmon, Aleksandra Pisarek, Danuta Piniewska-Róg, Kamila Marszałek, Tomasz Gromowski, Katarzyna Kopera, Katarzyna Dudek, Inga Drebot, Katarzyna Guła, Magda Pachota, Aleksandra Synowiec, Marek Sanak, Jarosław Foremny, Paweł P Łabaj, Krzysztof Pyrć
EPI_ISL_428990,EPI_ISL_428991,EPI_ISL_428992,EPI_ISL_428993,EPI_ISL_428994,EPI_ISL_428995,EPI_ISL_428996,EPI_ISL_428997,EPI_ISL_428998,EPI_ISL_428999,EPI_ISL_429000,EPI_ISL_429001,EPI_ISL_429002,EPI_ISL_429003,EPI_ISL_429004,EPI_ISL_429005,EPI_ISL_429006,EPI_ISL_429007,EPI_ISL_429008,EPI_ISL_429009,EPI_ISL_429010,EPI_ISL_429011,EPI_ISL_429012,EPI_ISL_429013,EPI_ISL_429014,EPI_ISL_429015,EPI_ISL_4…	UCSF Clinical Microbiology Laboratory	Chan-Zuckerberg Biohub	CZB Cliahub Consortium
EPI_ISL_429074,EPI_ISL_429075,EPI_ISL_429077,EPI_ISL_429082,EPI_ISL_429083,EPI_ISL_429085,EPI_ISL_429088,EPI_ISL_429089,EPI_ISL_429090,EPI_ISL_429091,EPI_ISL_429092,EPI_ISL_429093,EPI_ISL_429096,EPI_ISL_429097,EPI_ISL_429098	The First Affiliated Hospital of Guangzhou Medical University	BGI-shenzhen & The First Affiliated Hospital of Guangzhou Medical University	Yanqun Wang, Daxi Wang, Lu Zhang, Wanying Sun, Zhaoyong Zhang et al.
EPI_ISL_429076,EPI_ISL_429078,EPI_ISL_429079,EPI_ISL_429080,EPI_ISL_429081,EPI_ISL_429084,EPI_ISL_429086,EPI_ISL_429094,EPI_ISL_429095,EPI_ISL_429099,EPI_ISL_429101,EPI_ISL_429102,EPI_ISL_429103,EPI_ISL_429104,EPI_ISL_429105	The First Affiliated Hospital of Guangzhou Medical University	BGI-shenzhen & The First Affiliated Hospital of Guangzhou Medical University	nan
EPI_ISL_429115,EPI_ISL_429116,EPI_ISL_429117,EPI_ISL_429118,EPI_ISL_429119,EPI_ISL_429120,EPI_ISL_429121,EPI_ISL_429122,EPI_ISL_429123,EPI_ISL_429124,EPI_ISL_429125	Klinisk mikrobiologi och vardhygien Halmstad	The Public Health Agency of Sweden	Arne Kotz, Olov Svartstrom, Maria Lind Karlberg, Anna-Malin Linde, Oskar Karlsson Lindsjo, Anna Risberg, Shaman Muradrasoli, Karin Tegmark-Wisell
EPI_ISL_429126,EPI_ISL_429127	Unilabs Skovde	The Public Health Agency of Sweden	Tobias Kollberg, Helena Enroth, Olov Svartstrom, Maria Lind Karlberg, Anna-Malin Linde, Oskar Karlsson Lindsjo, Anna Risberg, Shaman Muradrasoli, Karin Tegmark-Wisell
EPI_ISL_429129,EPI_ISL_429130,EPI_ISL_429131,EPI_ISL_429132,EPI_ISL_429133,EPI_ISL_429134,EPI_ISL_429135	Laboratoriemedicin	The Public Health Agency of Sweden	Olov Svartstrom, Maria Lind Karlberg, Anna-Malin Linde, Oskar Karlsson Lindsjo, Anna Risberg, Shaman Muradrasoli, Karin Tegmark-Wisell
EPI_ISL_429136,EPI_ISL_429137,EPI_ISL_429138,EPI_ISL_429139,EPI_ISL_429140,EPI_ISL_429141,EPI_ISL_429142,EPI_ISL_429143,EPI_ISL_429144,EPI_ISL_429145,EPI_ISL_429146,EPI_ISL_429147,EPI_ISL_429148,EPI_ISL_429150,EPI_ISL_429151,EPI_ISL_429152,EPI_ISL_429153,EPI_ISL_429154,EPI_ISL_429155,EPI_ISL_429156,EPI_ISL_429157,EPI_ISL_429158,EPI_ISL_429160	Klinisk mikrobiologi Orebro	The Public Health Agency of Sweden	Martin Sundqvist, Olov Svartstrom, Maria Lind Karlberg, Anna-Malin Linde, Oskar Karlsson Lindsjo, Anna Risberg, Shaman Muradrasoli, Karin Tegmark-Wisell
EPI_ISL_429161,EPI_ISL_429162,EPI_ISL_429163	The Public Health Agency of Sweden	The Public Health Agency of Sweden	Olov Svartstrom, Maria Lind Karlberg, Anna-Malin Linde, Oskar Karlsson Lindsjo, Anna Risberg, Shaman Muradrasoli, Karin Tegmark-Wisell
EPI_ISL_429164,EPI_ISL_429165,EPI_ISL_429166,EPI_ISL_429167,EPI_ISL_429169,EPI_ISL_429170,EPI_ISL_429171,EPI_ISL_429172,EPI_ISL_429174,EPI_ISL_429175,EPI_ISL_429176,EPI_ISL_429177,EPI_ISL_429178,EPI_ISL_429179,EPI_ISL_429180,EPI_ISL_429182,EPI_ISL_429183,EPI_ISL_429184	Ramathibodi Hospital	COVID-19 Network Investigations (CONI) Alliance	Elizabeth Batty, Wasun Chantratita, Thanat Chookajorn, Stefan Fernandez, Angkana Huang, Poramate Jiaranai, Anthony R. Jones, Khajohn Joonsalak, Chonticha Klungtong, Theerarat Kochakarn, Namfon Kotanan, Krittikorn Kumpornsin, Wudtichai Manasatienkij, Bhakbhoom Panthan, Ekawat Pasomsub, Kingkan Rakmanee, Insee Sensorn, Janjira Thaipadungpanit, Arporn Wangwiwatsin,Treewat Watthanachockchai
EPI_ISL_429226,EPI_ISL_429227	Presidio Ospedaliero Santo Spirito	Istituto Zooprofilattico Sperimentale dell'Abruzzo e Molise "G. Caporale"	Lorusso A, Marcacci M, Di Domenico M, Ancora M, Curini V, Mangone I, Rinaldi A, Di Pasquale A, Camma C, Puglia I, Savini G
EPI_ISL_429228,EPI_ISL_429231,EPI_ISL_429232,EPI_ISL_429233,EPI_ISL_429234,EPI_ISL_429235	Ospedale Civile Giuseppe Mazzini	Istituto Zooprofilattico Sperimentale dell'Abruzzo e Molise "G. Caporale"	Lorusso A, Marcacci M, Di Domenico M, Ancora M, Curini V, Mangone I, Rinaldi A, Di Pasquale A, Camma C, Puglia I, Savini G
EPI_ISL_429229	Ospedale Regionale San Salvatore	Istituto Zooprofilattico Sperimentale dell'Abruzzo e Molise "G. Caporale"	Lorusso A, Marcacci M, Di Domenico M, Ancora M, Curini V, Mangone I, Rinaldi A, Di Pasquale A, Camma C, Puglia I, Savini G
EPI_ISL_429236	Ospedale Civile S. Liberatore di Atri	Istituto Zooprofilattico Sperimentale dell'Abruzzo e Molise "G. Caporale"	Lorusso A, Marcacci M, Di Domenico M, Ancora M, Curini V, Mangone I, Rinaldi A, Di Pasquale A, Camma C, Puglia I, Savini G
EPI_ISL_429239	Department of Clinical Laboratory, the First People's Hospital of Yunnan Province	Department of Clinical Laboratory, the First People's Hospital of Yunnan Province	Yi Sun,Ziqin Dian,Ya Xu,Guiqian Zhang,Xin Fan,Yu Zhang
EPI_ISL_429256	Health Sciences Technology Park, Avicena, 8, 18016 Granada. Spain	Sequencing and Bioinformatics Service FISABIO-Public Health	Joaquín Mendoza, Almudena Rojas, Pablo Mendoza
EPI_ISL_429262,EPI_ISL_429263,EPI_ISL_429264,EPI_ISL_429265,EPI_ISL_429266,EPI_ISL_429267,EPI_ISL_429268,EPI_ISL_429269,EPI_ISL_429270,EPI_ISL_429271,EPI_ISL_429272,EPI_ISL_429273,EPI_ISL_429274,EPI_ISL_429275,EPI_ISL_429276,EPI_ISL_429277,EPI_ISL_429278,EPI_ISL_429279,EPI_ISL_429280,EPI_ISL_429281,EPI_ISL_429282,EPI_ISL_429283,EPI_ISL_429284,EPI_ISL_429285,EPI_ISL_429287,EPI_ISL_429289,EPI_ISL_4…	Department of Clinical Microbiology, Copenhagen University Hospital, Hvidovre, Kettegaard Alle 30, 2650 Hvidovre.	Albertsen lab, Department of Chemistry and Bioscience, Aalborg University, Denmark	Rasmus Kirkegaard
EPI_ISL_429335,EPI_ISL_429337,EPI_ISL_429338,EPI_ISL_429339,EPI_ISL_429340,EPI_ISL_429341,EPI_ISL_429342,EPI_ISL_429343,EPI_ISL_429344,EPI_ISL_429345,EPI_ISL_429346,EPI_ISL_429347,EPI_ISL_429348,EPI_ISL_429349,EPI_ISL_429350,EPI_ISL_429351,EPI_ISL_429352,EPI_ISL_429353,EPI_ISL_429354,EPI_ISL_429355,EPI_ISL_429356,EPI_ISL_429357,EPI_ISL_429358,EPI_ISL_429359,EPI_ISL_429360,EPI_ISL_429361,EPI_ISL_4…
see above	Department of Virus and Microbiological Special Diagnostics, Statens Serum Institut, Copenhagen, Denmark, Artillerivej 5, 2300 Copenahgen S	Albertsen lab, Department of Chemistry and Bioscience, Aalborg University, Denmark	Rasmus Kirkegaard
EPI_ISL_429667,EPI_ISL_429669,EPI_ISL_429672,EPI_ISL_429676,EPI_ISL_429681,EPI_ISL_429687,EPI_ISL_429688,EPI_ISL_429695	Central Public Health Laboratory/Octávio Magalhães Institute (IOM) from the Ezequiel Dias Foundation (FUNED)	Instituto Octávio Magalhães / Fundação Ezequiel Dias (IOM/Funed)	Talita Adelino, Joilson Xavier, Marta Giovanetti, Vagner Fonseca, Marcos Vinícius Silva, Luiz Carlos Junior Alcantara, Marluce Aparecida Assunção Oliveira
EPI_ISL_429806,EPI_ISL_429811,EPI_ISL_429816	Dr. Georges-L.-Dumont University Hospital Centre	National Microbiology Laboratory	Anna Majer, Shari Tyson, Grace Seo, Kristyn Burak, Philip Mabon, Elsie Grudeski, Rhiannon Huzarewich, Russell Mandes, Jennifer Tanner, Natalie Knox, Morag Graham, Gary Van Domselaar, Richard Garceau, Guillaume Desnoyers, Nathalie Bastien, Yan Li, Timothy Booth, Matthew Gilmour
EPI_ISL_429807,EPI_ISL_429817,EPI_ISL_429818,EPI_ISL_429819	Cadham Provincial Laboratory	National Microbiology Laboratory	Anna Majer, Shari Tyson, Grace Seo, Kristyn Burak, Philip Mabon, Elsie Grudeski, Rhiannon Huzarewich, Russell Mandes, Jennifer Tanner, Natalie Knox, Morag Graham, Gary Van Domselaar, Paul Van Caeseele, Jared Bullard, David Alexander, Kerry Dust, Nathalie Bastien, Yan Li, Timothy Booth, Matthew Gilmour
EPI_ISL_429812,EPI_ISL_429813,EPI_ISL_429814	Queen Elizabeth II Health Science Centre	National Microbiology Laboratory	Anna Majer, Shari Tyson, Grace Seo, Kristyn Burak, Philip Mabon, Elsie Grudeski, Rhiannon Huzarewich, Russell Mandes, Jennifer Tanner, Natalie Knox, Morag Graham, Gary Van Domselaar, Todd Hatchette, Jason LeBlanc, Nathalie Bastien, Yan Li, Timothy Booth, Matthew Gilmour
EPI_ISL_429815	Public Health Laboratory	National Microbiology Laboratory	Anna Majer, Shari Tyson, Grace Seo, Kristyn Burak, Philip Mabon, Elsie Grudeski, Rhiannon Huzarewich, Russell Mandes, Jennifer Tanner, Natalie Knox, Morag Graham, Gary Van Domselaar, Robert Needle, Yang Yu, Adel Malek, Laura Gilbert, George Zahariadis, Nathalie Bastien, Yan Li, Timothy Booth, Matthew Gilmour
EPI_ISL_429820	Cadham Provincial Laboratory	National Microbiology Laboratory	Anna Majer, Shari Tyson, Grace Seo, Kristyn Burak, Philip Mabon, Elsie Grudeski, Rhiannon Huzarewich, Russell Mandez, Jennifer Tanner, Natalie Knox, Morag Graham, Gary Van Domselaar, Paul Van Caeseele, Jared Bullard, David Alexander, Kerry Dust, Nathalie Bastien, Yan Li, Timothy Booth, Matthew Gilmour
EPI_ISL_429844	Gundersen Molecular Diagnostics Laboratory	Kabara Cancer Research Institute	Craig S. Richmond; Paraic A. Kenny
EPI_ISL_429852,EPI_ISL_429853,EPI_ISL_429854,EPI_ISL_429855	Centers for Disease Control and Prevention of Lishui	Department of Inspection，Centers for Disease Control and Prevention of Lishui	Wang Xiaoguang,Ji Qiaoying,Ji Jiansong,Ye Bifeng,Ye Ling
EPI_ISL_429881	California Department of Public Health	Chiu Laboratory, University of California, San Francisco	Xianding Deng, Scot Federman, Wei Gu, and Charles Y. Chiu
EPI_ISL_429883	Centers for Disease Control, R.O.C. (Taiwan)	Centers for Disease Control, R.O.C. (Taiwan)	Ji-Rong Yang, Yu-Chi Lin, Jung-Jung Mu, Ming-Tsan-Liu
EPI_ISL_429990	Rady's Childrens Hospital	Andersen lab at Scripps Research	SEARCH Alliance San Diego with Christina Clarke, Michelle Vanderpool, Teresa Mueller, Denise Malicki
EPI_ISL_429991,EPI_ISL_430016	Andersen lab at Scripps Research	Andersen lab at Scripps Research	SEARCH Alliance San Diego
EPI_ISL_429992,EPI_ISL_429993,EPI_ISL_429994,EPI_ISL_429995,EPI_ISL_429996,EPI_ISL_429997,EPI_ISL_429998,EPI_ISL_429999,EPI_ISL_430000,EPI_ISL_430001,EPI_ISL_430002,EPI_ISL_430003,EPI_ISL_430004,EPI_ISL_430005,EPI_ISL_430006,EPI_ISL_430007,EPI_ISL_430009,EPI_ISL_430011,EPI_ISL_430012,EPI_ISL_430014,EPI_ISL_430015,EPI_ISL_434516,EPI_ISL_450186,EPI_ISL_450187,EPI_ISL_450188	Biolab Diagnostic Laboratories	Andersen lab at Scripps Research	Issa Abu-Dayyeh, Ahmad Tibi, Lama Hussein, Lina Mohammad, Zein Naber, Amid Abdelnour with SEARCH Alliance San Diego
EPI_ISL_430010	OSU Wexner Medical Center	James Molecular Lab - OSUWMC	Huolin Tu, Preeti Pancholi, Matt Avenarius, Erica Vincent, Matt Hunt, Dan Jones
EPI_ISL_430064,EPI_ISL_430065	Geelong Centre for Emerging Infectious Diseases	Geelong Centre for Emerging Infectious Diseases	Chamings A., Bhatta T.R., Alexandersen S.
EPI_ISL_430160,EPI_ISL_430162,EPI_ISL_430163,EPI_ISL_430164,EPI_ISL_430165,EPI_ISL_430166,EPI_ISL_430167,EPI_ISL_430168,EPI_ISL_430169,EPI_ISL_430170,EPI_ISL_430171,EPI_ISL_430172,EPI_ISL_430173,EPI_ISL_430174,EPI_ISL_430175,EPI_ISL_430176,EPI_ISL_430177,EPI_ISL_430178,EPI_ISL_430179,EPI_ISL_430180,EPI_ISL_430181,EPI_ISL_430182,EPI_ISL_430183,EPI_ISL_430184,EPI_ISL_430185,EPI_ISL_430186,EPI_ISL_4…
see above	Washington State Department of Health	Seattle Flu Study	Chu et al
EPI_ISL_430323,EPI_ISL_430324,EPI_ISL_430325,EPI_ISL_430326,EPI_ISL_430327,EPI_ISL_430328,EPI_ISL_430329,EPI_ISL_430330,EPI_ISL_430331,EPI_ISL_430332,EPI_ISL_430333,EPI_ISL_430334,EPI_ISL_430335,EPI_ISL_430336,EPI_ISL_430337,EPI_ISL_430338,EPI_ISL_430339,EPI_ISL_430340,EPI_ISL_430341,EPI_ISL_430342,EPI_ISL_430343,EPI_ISL_430344,EPI_ISL_430345,EPI_ISL_430346,EPI_ISL_430347,EPI_ISL_430348,EPI_ISL_4…	NYU Langone Health	Departments of Pathology and Medicine, New York University School of Medicine	Maria Aguero-Rosenfeld, Brendan Belovarac, Margaret Black, Ludovic Boytard, John Cadley, Paolo Cotzia, John Chen, Dacia Dimartino, Xiaojun Feng, Tatyana Gindin, Emily Guzman, Adriana Heguy, Megan Hogan, Emily Huang, George Jour, Lawrence H. Lin, Raven Luther, Andrew Lytle, Christian Marier, Matthew T. Maurano, Mark J. Mulligan, Peter Meyn, Raquel Ordonez Ciriza, Iman Osman, Jared Pinnell, Vanessa…
EPI_ISL_430439	Institute for Medical Research, Infectious Disease Research Centre, National Institutes of Health, Ministry of Health Malaysia	Institute for Medical Research Infectious Disease Research Centre, National Institutes of Health, Ministry of Health Malaysia	Suppiah.J, Mohd-Zawawi.Z, Kalyanasundram.J, Azizan.M-A, Mat-Sharani.S, Hisham.H-A, Tan.L-P, Abdul-Wahid.M-Z, Mohd-Zain.R, Ahmad.N, Thayan.R
EPI_ISL_430440	Institute for Medical Research, Infectious Disease Research Centre, National Institutes of Health, Ministry of Health Malaysia	Institute for Medical Research, Infectious Disease Research Centre, National Institutes of Health, Ministry of Health Malaysia	Suppiah.J, Mohd-Zawawi.Z, Kalyanasundram.J, Azizan.M-A, Mat-Sharani.S, Hisham.H-A, Tan.L-P, Abdul-Wahid.M-Z, Tengku-Abd-Rashid.T-R, Mohd-Zain.R, Ahmad.N, Thayan.R
EPI_ISL_430441,EPI_ISL_430442,EPI_ISL_430443,EPI_ISL_430444	Institute for Medical Research, Infectious Disease Research Centre, National Institutes of Health, Ministry of Health Malaysia	Institute for Medical Research, Infectious Disease Research Centre, National Institutes of Health, Ministry of Health Malaysia	Suppiah.J, Mohd-Zawawi.Z, Kalyanasundram.J, Azizan.M-A, Mat-Sharani.S, Hisham.H-A, Tan.L-P, Abdul-Wahid.M-Z, Tengku-Rogayah.TAR, Mohd-Zain.R, Ahmad.N, Thayan.R
EPI_ISL_430456	Rizal Medical Center	Research Institute for Tropical Medicine	Medado,I.A.P., Bautista,C.T., Onza,O.J.T., Polotan,F.G.M., Brunker, K., Mercado,E.S., Manalo, D.L., Demetria, C.S.
EPI_ISL_430464,EPI_ISL_430465,EPI_ISL_430466,EPI_ISL_430467,EPI_ISL_430468,EPI_ISL_437537,EPI_ISL_437539,EPI_ISL_455641,EPI_ISL_455643,EPI_ISL_455644,EPI_ISL_455645,EPI_ISL_455646,EPI_ISL_455647,EPI_ISL_455648,EPI_ISL_455649,EPI_ISL_455650,EPI_ISL_455651,EPI_ISL_455652,EPI_ISL_455653,EPI_ISL_455654,EPI_ISL_455655,EPI_ISL_455656,EPI_ISL_455657,EPI_ISL_455658,EPI_ISL_455659,EPI_ISL_455660,EPI_ISL_4…	ICMR-National Institute of Cholera and Enteric Diseases	National Institute of Biomedical Genomics	Arindam Maitra, Mamta Chawla Sarkar, Sreedhar Chinnaswamy, Hasina Banu, Ananya Chatterjee, Shanta Dutta, Saumitra Das
EPI_ISL_430469	Hellenic Pasteur Institute, Public Health Laboratories	Hellenic Pasteur Institute, Public Health Laboratories, Unit of Bioinformatics and Applied Genomics	Vasiliki Pogka, Timokratis Karamitros, Athanasios Kossyvakis, Antonios Kalliaropoulos, Horefti Elina, Evangelidou Maria, Androniki Voulgari-Kokota, Aspasia Kontou, Andreas Mentis
EPI_ISL_430479,EPI_ISL_430533,EPI_ISL_430536,EPI_ISL_430539,EPI_ISL_430542,EPI_ISL_430543,EPI_ISL_430545,EPI_ISL_430547,EPI_ISL_430550,EPI_ISL_430551,EPI_ISL_430556,EPI_ISL_430573,EPI_ISL_430578,EPI_ISL_430579,EPI_ISL_430597,EPI_ISL_430601,EPI_ISL_430604,EPI_ISL_430615,EPI_ISL_430689,EPI_ISL_430690,EPI_ISL_430692,EPI_ISL_430693,EPI_ISL_430694,EPI_ISL_430696,EPI_ISL_430697,EPI_ISL_430698,EPI_ISL_4…	Victorian Infectious Diseases Reference Laboratory (VIDRL)	Microbiological Diagnostic Unit Public Health Laboratory and Victorian Infectious Diseases Reference Laboratory, The Peter Doherty Institute for Infection and Immunity	Caly L., Seemann T., Sait, M., Schultz M., Druce J., Sherry, N.
EPI_ISL_430722,EPI_ISL_430724,EPI_ISL_430725,EPI_ISL_430728,EPI_ISL_430729,EPI_ISL_430730,EPI_ISL_430731,EPI_ISL_430733,EPI_ISL_430734,EPI_ISL_430735,EPI_ISL_430736,EPI_ISL_430737,EPI_ISL_430738,EPI_ISL_430739,EPI_ISL_430740,EPI_ISL_430741,EPI_ISL_430742,EPI_ISL_430743,EPI_ISL_430744,EPI_ISL_430745,EPI_ISL_430746	Chinese PLA Institute for Disease Control and Prevention	Chinese PLA Institute for Disease Control and Prevention	Peng Li，Jinhui Li, Lizhong Li
EPI_ISL_430793,EPI_ISL_430794	Laboratorio Análisis Clínicos, Unidad de Servicios Diagnósticos, Swiss Medical Group	Área de Secuenciación del Laboratorio de Virología del Hospital de Niños Dr. Ricardo Gutierrez on behalf of 'Proyecto Argentino Interinstitucional de genomica de SARS-CoV-2' (PAIS Consortium)	Nabaes Jodar, MS; Goya, S; Natale, MI; Lusso, S; Sanchez, O; Guevara, D; Vicario, SM; Mistchenko, AS; Valinotto, LE; Viegas, M.
EPI_ISL_430795,EPI_ISL_430799,EPI_ISL_430800,EPI_ISL_430801,EPI_ISL_430803,EPI_ISL_430804,EPI_ISL_430807,EPI_ISL_430809,EPI_ISL_430810,EPI_ISL_430811,EPI_ISL_430812,EPI_ISL_430814,EPI_ISL_430815,EPI_ISL_430816,EPI_ISL_430817	Laboratorio de Virología del Hospital de Niños Dr. Ricardo Gutierrez	Área de Secuenciación del Laboratorio de Virología del Hospital de Niños Dr. Ricardo Gutierrez on behalf of 'Proyecto Argentino Interinstitucional de genomica de SARS-CoV-2' (PAIS Consortium)	Nabaes Jodar, MS; Goya, S; Natale, MI; Lusso, S; Gravis, E; Mistchenko, AS; Valinotto, LE; Viegas, M.
EPI_ISL_430796,EPI_ISL_430797,EPI_ISL_430798,EPI_ISL_430802,EPI_ISL_430805,EPI_ISL_430808	Departamento de Biología y genética molecular, IACA Laboratorios.	Área de Secuenciación del Laboratorio de Virología del Hospital de Niños Dr. Ricardo Gutierrez on behalf of 'Proyecto Argentino Interinstitucional de genomica de SARS-CoV-2' (PAIS Consortium)	Nabaes Jodar, MS; Goya, S; Natale, MI; Lusso, S; Tittarelli, E; Suárez, A; Masciovecchio MV; Streitenberger ER; Mistchenko, AS; Valinotto, LE; Viegas, M.
EPI_ISL_430819	Center of Scientific Excellence for Influenza Viruses,National Research Centre (NRC), Egypt.	Center of Scientific Excellence for Influenza Viruses,National Research Centre (NRC), Egypt.	Mohamed Ahmed Ali, Ahmed Kandeil, Ahmed Mostafa, Rabeh El-Shesheny, Mahmoud Shehata, Wael Roshdy, Shymaa Showky Ahmed , Amal Naguib, Nancy M. El Guindy, Mokhtar Gomaa, Ahmed El-Taweel, Ahmed E Kayed, Yassmin Moatasim, Omnia Kutkat, Sara Mahmoud, Mina Kamel, Abo Shama, M Noura, Mohamed El Sayes
EPI_ISL_430820	Center of Scientific Excellence for Influenza Viruses, National Research Centre (NRC), Egypt.	Center of Scientific Excellence for Influenza Viruses, National Research Centre (NRC), Egypt.	Mohamed Ahmed Ali, Ahmed Kandeil, Ahmed Mostafa, Rabeh El-Shesheny, Mahmoud Shehata, Wael Roshdy, Shymaa Showky Ahmed , Amal Naguib, Mokhtar Gomaa, Ahmed El-Taweel, Ahmed E Kayed, Yassmin Moatasim, Omnia Kutkat, Sara Mahmoud, Mina Kamel, Abo Shama, M Noura, Mohamed El Sayes, Nancy M. El Guindy
EPI_ISL_430837	nan	Thai National Influenza Center, Department of medical Science, Ministry of Public Health, Thailand	Pilailuk,Okada; Siripaporn,Phuygun; Thanutsapa,Thanadachakul;Sittiporn,Parnmen;Warawan,Wongboot;Sunthareeya,Waicharoen; Malinee,Chittaganpitch
EPI_ISL_430839	Research Institute for Tropical Medicine	Research Institute for Tropical Medicine	Medado,I.A.P., Bautista,C.T., Onza,O.J.T., Polotan,F.G.M., Brunker, K., Mercado,E.S., Manalo, D.L., Demetria, C.S.
EPI_ISL_430841,EPI_ISL_434699,EPI_ISL_434703,EPI_ISL_434704,EPI_ISL_434705,EPI_ISL_434706,EPI_ISL_455606,EPI_ISL_455607	Praram 9 Hospital	National Institute of Health. Department of medical Sciences, Ministry of Public Health, Thailand	Pilailuk,Okada; Siripaporn,Phuygun; Thanutsapa,Thanadachakul; Sittiporn,Parnmen;Warawan,Wongboot; Sunthareeya,Waicharoen; Malinee,Chittaganpitch
EPI_ISL_430842	Central chest Institute of Thailand	National Institute of Health. Department of medical Sciences, Ministry of Public Health, Thailand	Pilailuk,Okada; Siripaporn,Phuygun; Thanutsapa,Thanadachakul; Sittiporn,Parnmen;Warawan,Wongboot; Sunthareeya,Waicharoen; Malinee,Chittaganpitch
EPI_ISL_430847	HS mikrobiologi virus	The Public Health Agency of Sweden	Zhibing Yun, Oskar Karlsson Lindsjo, Maria Lind Karlberg, Anna-Malin Linde, Olov Svartstrom, Anna Risberg, Shaman Muradrasoli, Karin Tegmark-Wisell
EPI_ISL_430848,EPI_ISL_430849,EPI_ISL_430850,EPI_ISL_430851,EPI_ISL_430852,EPI_ISL_430853,EPI_ISL_430854,EPI_ISL_430855	Klinisk mikrobiologi och vardhygien Halmstad	The Public Health Agency of Sweden	Arne Kotz, Oskar Karlsson Lindsjo, Maria Lind Karlberg, Anna-Malin Linde, Olov Svartstrom, Anna Risberg, Shaman Muradrasoli, Karin Tegmark-Wisell
EPI_ISL_430856,EPI_ISL_430857,EPI_ISL_430858,EPI_ISL_430859,EPI_ISL_434641,EPI_ISL_434642	Laboratoriemedicin	The Public Health Agency of Sweden	Oskar Karlsson Lindsjo, Maria Lind Karlberg, Anna-Malin Linde, Olov Svartstrom, Anna Risberg, Shaman Muradrasoli, Karin Tegmark-Wisell
EPI_ISL_430860,EPI_ISL_430861,EPI_ISL_430863	Klinisk mikrobiologi Orebro	The Public Health Agency of Sweden	Martin Sundqvist, Oskar Karlsson Lindsjo, Maria Lind Karlberg, Anna-Malin Linde, Olov Svartstrom, Anna Risberg, Shaman Muradrasoli, Karin Tegmark-Wisell
EPI_ISL_430862,EPI_ISL_430864	The Public Health Agency of Sweden	The Public Health Agency of Sweden	Oskar Karlsson Lindsjo, Maria Lind Karlberg, Anna-Malin Linde, Olov Svartstrom, Anna Risberg, Shaman Muradrasoli, Karin Tegmark-Wisell
EPI_ISL_431011,EPI_ISL_431012,EPI_ISL_435156,EPI_ISL_435159,EPI_ISL_435160,EPI_ISL_435161,EPI_ISL_435162,EPI_ISL_435163,EPI_ISL_435164,EPI_ISL_435166,EPI_ISL_435168,EPI_ISL_436194,EPI_ISL_436412,EPI_ISL_437194,EPI_ISL_437196,EPI_ISL_437337,EPI_ISL_437338,EPI_ISL_437339,EPI_ISL_437340,EPI_ISL_437341,EPI_ISL_437342,EPI_ISL_437343,EPI_ISL_437344,EPI_ISL_437345,EPI_ISL_437346,EPI_ISL_437347,EPI_ISL_4…	Viral Respiratory Lab, National Institute for Biomedical Research (INRB)	Pathogen Sequencing Lab, National Institute for Biomedical Research (INRB)	Placide Mbala-Kingebeni, Edith Nkwembe, Eddy Kinganda-Lusamaki, Amuri Aziza, Francisca Muyembe Mawete, Catherine Pratt, Matthias Pauthner, Josh Quick, Allison Black, James Hadfield, Trevor Bedford, Ian Goodfellow, Andrew Rambaut, Nick Loman, Kristian Andersen, Michael Wiley, Steve Ahuka-Mundeke, Jean-Jacques Muyembe Tamfum
EPI_ISL_431013,EPI_ISL_436464	Alaska State Virology Laboratory	Alaska State Virology Laboratory	Jack Chen
EPI_ISL_431014,EPI_ISL_431015,EPI_ISL_431016,EPI_ISL_431017,EPI_ISL_431018,EPI_ISL_431019,EPI_ISL_435441,EPI_ISL_435442,EPI_ISL_435443,EPI_ISL_435444,EPI_ISL_437437,EPI_ISL_437513,EPI_ISL_437514,EPI_ISL_437515,EPI_ISL_437516,EPI_ISL_437517,EPI_ISL_437518,EPI_ISL_437873	Alaska State Virology Laboratory	Alaska State Virology Laboratory	Jack Chen, Ph.D.
EPI_ISL_431101	Department of Microbiology,Gandhi Medical College and Hospital	Virus Research Laboratory, Department of Zoology, Osmania University,Hyderabad,India	Muttineni Radhakrishna, Nagamani K, Thrilok Chander B, Raja Rao M, Kalyani Putty, Ravikumar P, Sunitha P, Pankaj Singh D, Anand Kumar K, Amit A. Upadhyay Steven E. Bosinger, Rama Amara
EPI_ISL_431102	Department of MicroBiology,Gandhi Medical College and Hospital,Secendrabad,Hyderabad,India	Department of Microbiology, Gandhi Medical College and Hospital, Secendrabad, Hyderabad	Nagamani K, Muttineni Radhakrishna, Thrilok Chander B, Raja Rao M, Kalyani Putty, Ravikumar P, Sunitha P, Pankaj Singh D, Anand Kumar K, Amit A. Upadhyay, Steven E. Bosinger, Rama Amara
EPI_ISL_431103	Department of Microbiology, Gandhi Medical College and Hospital, Secendrabad, Hyderabad, India	Department of Microbiology, Gandhi Medical College and Hospital, Secendrabad, Hyderabad, India	Nagamani K, Muttineni Radhakrishna, Thrilok Chander B, Raja Rao M, Kalyani Putty, Ravikumar P, Sunitha P, Pankaj Singh D, Anand Kumar K, Amit A. Upadhyay, Steven E. Bosinger, Rama Amara
EPI_ISL_431117	Department of Microbiology, Gandhi Medical College and Hospital, Secendrabad, Hyderabad, India	Department of Microbiology, Gandhi Medical College and Hospital, Secendrabad, Hyderabad, India	Thrilok Chander B, Muttineni Radhakrishna, Nagamani K, Raja Rao M, Kalyani Putty, Ravikumar P, Sunitha P, Pankaj Singh D, Anand Kumar K, Amit A. Upadhyay, Steven E.Bosinger, Rama Amara
EPI_ISL_431118,EPI_ISL_431180,EPI_ISL_431240,EPI_ISL_431292,EPI_ISL_431779,EPI_ISL_431780,EPI_ISL_431781,EPI_ISL_431782,EPI_ISL_431783,EPI_ISL_431784,EPI_ISL_431785	Fujian Center for Disease Control and Prevention	Fujian Center for Disease Control and Prevention	Lin Qi, Huang Zhimiao, Zhang Yanhua, Weng Yuwei
EPI_ISL_431778	Virology, Wageningen Bioveterinary Research	Virology, Wageningen Bioveterinary Research	Oreshkova,N., Vreman,S., Molenaar,R.J., Harders,F., Hakze van der Honing,R.W., Gerhards,N., Bouwstra,R., Hissink,H., Smit,L., Tacken,M., Weesendorp,E., Stegeman,A. and van der Poel,W.H.M.
EPI_ISL_431901,EPI_ISL_431902,EPI_ISL_431903,EPI_ISL_431904,EPI_ISL_431905,EPI_ISL_431906,EPI_ISL_431907,EPI_ISL_431908,EPI_ISL_431909,EPI_ISL_431910,EPI_ISL_431911,EPI_ISL_431912,EPI_ISL_431913,EPI_ISL_431914,EPI_ISL_431916,EPI_ISL_431917,EPI_ISL_431918,EPI_ISL_431919,EPI_ISL_431920,EPI_ISL_431921,EPI_ISL_431922,EPI_ISL_431923,EPI_ISL_431925,EPI_ISL_431926,EPI_ISL_431927,EPI_ISL_431928,EPI_ISL_4…
see above	Wales Specialist Virology Centre	Public Health Wales Microbiology Cardiff	Catherine Moore, Johnathan Evans, Malorie Perry, Simon Cottrell, Alec Birchley, Alexander Adams, Amy Gaskin, Bree Gatica-Wilcox, Jason Coombes, Lauren Gilbert, Lee Graham, Nicole Pacchiarini, Sara Kumziene-Summerhayes, Sarah Taylor, Sophie Jones, Sara Rey, Matthew Bull, Joanne Watkins, Sally Corden, Tom Connor
EPI_ISL_432451,EPI_ISL_432452,EPI_ISL_432454,EPI_ISL_432455,EPI_ISL_432456,EPI_ISL_432458,EPI_ISL_432459,EPI_ISL_432461,EPI_ISL_432463,EPI_ISL_432464,EPI_ISL_432465,EPI_ISL_432466,EPI_ISL_432468,EPI_ISL_432470,EPI_ISL_432472,EPI_ISL_432473,EPI_ISL_432475,EPI_ISL_432478,EPI_ISL_432480,EPI_ISL_432481,EPI_ISL_432483,EPI_ISL_432487,EPI_ISL_432488,EPI_ISL_432490,EPI_ISL_432491,EPI_ISL_432495,EPI_ISL_4…	Virology Department, Sheffield Teaching Hospitals NHS Foundation Trust / Virology Department, Sheffield Teaching Hospitals NHS Foundation Trust	COVID-19 Genomics UK (COG-UK) Consortium	Thushan de Silva, Matthew Parker,Adri Angyal, Rebecca Brown, Luke Green, Rachel Tucker, Paul Parsons, Danielle Groves, Alex Keeley, Dave Partridge, Matthew Wyles, Benjamin Lindsey, Mehmet Yavuz, Mohammad Raza, Cariad Evans
EPI_ISL_432868,EPI_ISL_432869,EPI_ISL_432870,EPI_ISL_432871,EPI_ISL_432872,EPI_ISL_432873,EPI_ISL_432874,EPI_ISL_432875,EPI_ISL_432877,EPI_ISL_432880,EPI_ISL_432881,EPI_ISL_432883,EPI_ISL_432885,EPI_ISL_432886,EPI_ISL_432890,EPI_ISL_432891,EPI_ISL_432892,EPI_ISL_432893,EPI_ISL_432894,EPI_ISL_432895,EPI_ISL_432898,EPI_ISL_432899,EPI_ISL_433068,EPI_ISL_433069,EPI_ISL_433070,EPI_ISL_433071,EPI_ISL_4…	Virology Department, Royal Infirmary of Edinburgh, NHS Lothian / School of Biological Sciences, University of Edinburgh / Institute of Genetics and Molecular Medicine, University of Edinburgh	COVID-19 Genomics UK (COG-UK) Consortium	McHugh M, Dewar R, Rooke S, Gallagher M, Balcaza C, O'Toole A, Hill V, McCrone JT, Colquhoun R, Yu X, Jackson B, Rambaut A, Williams TC, Templeton K
EPI_ISL_433268,EPI_ISL_433269,EPI_ISL_433270,EPI_ISL_433272,EPI_ISL_433273,EPI_ISL_433274,EPI_ISL_433276,EPI_ISL_433277,EPI_ISL_433278,EPI_ISL_433279,EPI_ISL_433280,EPI_ISL_433281,EPI_ISL_433282,EPI_ISL_433283,EPI_ISL_433284,EPI_ISL_433285,EPI_ISL_433286,EPI_ISL_433287,EPI_ISL_433288,EPI_ISL_433289,EPI_ISL_433291,EPI_ISL_433292,EPI_ISL_433293,EPI_ISL_433294,EPI_ISL_433295,EPI_ISL_433296,EPI_ISL_4…
see above	West of Scotland Specialist Virology Centre, NHSGGC / MRC-University of Glasgow Centre for Virus Research	COVID-19 Genomics UK (COG-UK) Consortium	Ana da Silva Filipe, Natasha Johnson, Kathy Smollett, Daniel Mair, Stephen Carmichael, Lily Tong, Jenna Nichols, Elihu Aranday-Cortes, Kirstyn Brunker, Yasmin Parr, Kyriaki Nomikou; Sarah McDonald, Marc Niebel, Patawee Asamaphan; Richard Orton, Joseph Hughes, Sreenu Vattipally, David L Robertson; Alasdair MacLean, Rory Gunson; Kathy Li, Natasha Jesudason, Rajiv Shah, James Shepherd, Antonia Ho, E…
EPI_ISL_433467,EPI_ISL_433469,EPI_ISL_433470,EPI_ISL_433471,EPI_ISL_433472,EPI_ISL_433475,EPI_ISL_433478,EPI_ISL_433480,EPI_ISL_433481,EPI_ISL_433482,EPI_ISL_433483,EPI_ISL_433484,EPI_ISL_433485,EPI_ISL_433486,EPI_ISL_433487,EPI_ISL_433489,EPI_ISL_433490,EPI_ISL_433491,EPI_ISL_433492,EPI_ISL_433493,EPI_ISL_433494,EPI_ISL_433495,EPI_ISL_433496,EPI_ISL_433497,EPI_ISL_433666,EPI_ISL_433667,EPI_ISL_4…	Department of Pathology, University of Cambridge	COVID-19 Genomics UK (COG-UK) Consortium	Luke W Meredith, M. Estee Torok , Myra Hosmillo, William L. Hamilton, Martin D. Curran, Theresa Feltwell, Grant Hall, Anna Yakovleva, Fahad A Khokhar, Charlotte J. Houldcroft, Laura G Caller, Aminu S. Jahun, Sarah L. Caddy, Ian Goodfellow
EPI_ISL_434356,EPI_ISL_434357,EPI_ISL_434360,EPI_ISL_434361,EPI_ISL_434362,EPI_ISL_451174,EPI_ISL_451175,EPI_ISL_451176,EPI_ISL_451177,EPI_ISL_451178,EPI_ISL_451179,EPI_ISL_451180,EPI_ISL_451181,EPI_ISL_451182	Lab voor klinische biologie	Onderzoeksgroep Virologie	Nick Vereecke, Laurens Lambrechts, Marthe Pauwels, Jozefien De Clercq, Bruno Verhasselt, Linos Vandekerckhove, Hans Nauwynck, Sebastiaan Theuns
EPI_ISL_434367,EPI_ISL_434368,EPI_ISL_434369,EPI_ISL_450724,EPI_ISL_450725,EPI_ISL_450726,EPI_ISL_450727,EPI_ISL_450728,EPI_ISL_450729,EPI_ISL_450730,EPI_ISL_450731,EPI_ISL_450732,EPI_ISL_450734,EPI_ISL_450735,EPI_ISL_450736,EPI_ISL_450737	Hospital AZ Rivierenland	Institute of Tropical Medicine	Philippe Selhorst, Colin Anthony
EPI_ISL_434372,EPI_ISL_434373	Hospital AZ Rivierenland	Institute of Tropical Medicine	Philippe Selhorst, Colin Anthony,
EPI_ISL_434455,EPI_ISL_434456,EPI_ISL_434457,EPI_ISL_434458,EPI_ISL_434459,EPI_ISL_434460,EPI_ISL_434461,EPI_ISL_434462,EPI_ISL_434463,EPI_ISL_434464,EPI_ISL_434465,EPI_ISL_434466,EPI_ISL_434467,EPI_ISL_434468,EPI_ISL_434469,EPI_ISL_434470,EPI_ISL_434471,EPI_ISL_434472,EPI_ISL_434473,EPI_ISL_434474,EPI_ISL_434475,EPI_ISL_434476,EPI_ISL_434477,EPI_ISL_434478,EPI_ISL_434479,EPI_ISL_434480,EPI_ISL_4…	Laboratory of Microbiology, Medical School, National and Kapodistrian University of Athens	Laboratory of Biology, Department of Medicine, Democritus University of Thrace	Kassela K., Bampali,M., Dovrolis,N., Gatzidou,E., Froukala,E., Stavropoulou,A., Veletza,S., Tsakris,A., Spanakis,N. and Karakasiliotis,I.
EPI_ISL_434525,EPI_ISL_434526,EPI_ISL_434527,EPI_ISL_434530,EPI_ISL_435445,EPI_ISL_435446,EPI_ISL_435447,EPI_ISL_435448,EPI_ISL_435449,EPI_ISL_435450,EPI_ISL_435451,EPI_ISL_435452,EPI_ISL_435453,EPI_ISL_435454,EPI_ISL_435455,EPI_ISL_435456,EPI_ISL_435457,EPI_ISL_435458,EPI_ISL_435459,EPI_ISL_435460,EPI_ISL_435461,EPI_ISL_435462,EPI_ISL_435463,EPI_ISL_435464,EPI_ISL_435465,EPI_ISL_435466,EPI_ISL_4…	Robert Garry lab	Andersen lab at Scripps Research	Allison Smither, Gilberto Sabino-Santos, Patricia Snarski, Lilia Melnik, Antoinette Bell, Kaylynn Genemaras, Arnaud Drouin, Dahlene Fusco, Robert Garry with SEARCH Alliance San Diego
EPI_ISL_434533,EPI_ISL_434535	Area de Salud Alajuela Sur	Inciensa, Instituto Costarricense de Investigación y Enseñanza en Nutrición y Salud	Francisco Duarte, Hebleen Porras, Claudio Soto-Garita, Estela Cordero, Adriana Godinez & Melany Calderon
EPI_ISL_434534	National Institute for Viral Disease Control and Prevention, China CDC	National Institute for Viral Disease Control and Prevention, China CDC, Yunnan Provincial CDC	Wenjie Tan, Roujian Lu, Wenling Wang, Peihua Niu, Huijuan Wang, Baoying Huang, Li Zhao, Fei Ye, Guizhen Wu
EPI_ISL_434536	Hospital San Vicente de Paul	Inciensa, Instituto Costarricense de Investigación y Enseñanza en Nutrición y Salud	Francisco Duarte, Hebleen Porras, Claudio Soto-Garita, Estela Cordero, Adriana Godinez & Melany Calderon
EPI_ISL_434538	COOPESAIN	Inciensa, Instituto Costarricense de Investigación y Enseñanza en Nutrición y Salud	Francisco Duarte, Hebleen Porras, Claudio Soto-Garita, Estela Cordero, Adriana Godinez & Melany Calderon
EPI_ISL_434539	Area de Salud Orotina	Inciensa, Instituto Costarricense de Investigación y Enseñanza en Nutrición y Salud	Francisco Duarte, Hebleen Porras, Claudio Soto-Garita, Estela Cordero, Adriana Godinez & Melany Calderon
EPI_ISL_434540	EBAIS Concepción Norte	Inciensa, Instituto Costarricense de Investigación y Enseñanza en Nutrición y Salud	Francisco Duarte, Hebleen Porras, Claudio Soto-Garita, Estela Cordero, Adriana Godinez & Melany Calderon
EPI_ISL_434541,EPI_ISL_434542,EPI_ISL_434543,EPI_ISL_434545,EPI_ISL_434546,EPI_ISL_434547,EPI_ISL_434548,EPI_ISL_434549,EPI_ISL_434550,EPI_ISL_434551,EPI_ISL_434553	Puerto Rico Department of Health	Centers for Disease Control and Prevention, Dengue Branch	Gilberto A. Santiago, Glenda Gonzalez, Betzabel Flores, Keyla Charriez, Fabiola Cruz, Chaney Kalinich, Joseph Fauver, Jessica I. Falcon, Nathan Grubaugh, Jorge L. Munoz-Jordan
EPI_ISL_434554,EPI_ISL_434555,EPI_ISL_434556,EPI_ISL_434558	National Institutes of Health, University of the Philippines Manila	Philippine Genome Center	Carlo M. Lapid, Francis A. Tablizo, Benedict A. Maralit, Jan Michael C. Yap, Raul V. Destura, Marissa M. Alejandria, El King D. Morado, Joshua Gregor A. Dizon, Jo-Hannah S. Llames, Shiela Mae M. Araiza, Kris P. Punayan, Kristianne Arielle D. Gabriel, Shebna Rose D. Fabilloren, Shana F. Genavia, Jarvin E. Nipales, Alessandra C. Sanchez, Haifa L.Gaza, Joy Ann Petronio-Santos, Julius Aaron Mejia, Ma…
EPI_ISL_434563,EPI_ISL_434564,EPI_ISL_434565,EPI_ISL_434566,EPI_ISL_434567,EPI_ISL_434568,EPI_ISL_434569	unknown	Microbiology, The University of Hong Kong	To,K.K.W. and Yuen,K.-Y.
EPI_ISL_434570	unknown	Microbiology	To,K.K.W. and Yuen,K.-Y.
EPI_ISL_434571	Microbiology, The University of Hong Kong	Microbiology, The University of Hong Kong	Chan,J.F.W. and Yuen,K.-Y.
EPI_ISL_434572,EPI_ISL_437519	The National Institute of Public Health Center for Epidemiology and Microbiology	The National Institute of Public Health Center for Epidemiology and Microbiology	Alexander Nagy, Helena Jirincova, Ludmila Novakova, Dusan Trnka, Jaromira Vecerova
EPI_ISL_434586,EPI_ISL_434587,EPI_ISL_434588,EPI_ISL_434638,EPI_ISL_434639,EPI_ISL_434640	Johns Hopkins Hospital Department of Pathology	Johns Hopkins Hospital Department of Pathology	Peter M. Thielen, Thomas Mehoke, Shirlee Wohl, Srividya Ramakrishnan, Oluwaseun Nwulia-Falade, Amanda Ernlund, Melanie Kirsche, Paul Morris, Norah Sadowski, Nídiá Trovao, Victoria Gniazdowski, Michael Schatz, Stuart C. Ray, Winston Timp, Heba Mostafa
EPI_ISL_434626,EPI_ISL_434627,EPI_ISL_434628,EPI_ISL_434629,EPI_ISL_434630,EPI_ISL_434631,EPI_ISL_434632,EPI_ISL_434633,EPI_ISL_434634,EPI_ISL_434635	CHU Purpan - Laboratoire de Virologie - Institut Fédératif de Biologie	Laboratoire de virologie - École Nationale Vétérinaire de Toulouse	Guillaume Croville, Jean-Luc Guérin, Jacques Izopet
EPI_ISL_434636	Lednicky Laboratory, Emerging Pathogens Institute, University of Florida	Lednicky Laboratory at Emerging Pathogens Institute, University of Florida	Elbadry,M.A., Subramaniam,K., Waltzek,T.B., Stephenson,C.J.,Gibson,J.C., Alam,M., Morris,J.G. Jr. and Lednicky,J.A.
EPI_ISL_434637	Lednicky Laboratory, Emerging Pathogens Institute, University of Florida.	Lednicky Laboratory, Emerging Pathogens Institute, University of Florida.	Elbadry,M.A.; Subramaniam,K.; Waltzek,T.B.; Gibson,J.C.; Stephenson,C.J.; Morris,J.G. Jr. and Lednicky,J.A.
EPI_ISL_434643,EPI_ISL_434655,EPI_ISL_434665,EPI_ISL_445227,EPI_ISL_445230,EPI_ISL_445231,EPI_ISL_445239	Uppsala Narakut Aleris	The Public Health Agency of Sweden	Annika Nilsson, Oskar Karlsson Lindsjo, Maria Lind Karlberg, Anna-Malin Linde, Olov Svartstrom, Anna Risberg, Theresa Enkirch, Mia Brytting, Karin Tegmark-Wisell
EPI_ISL_434644	Kungsholmsdoktorn	The Public Health Agency of Sweden	Linus Hammar, Oskar Karlsson Lindsjo, Maria Lind Karlberg, Anna-Malin Linde, Olov Svartstrom, Anna Risberg, Theresa Enkirch, Mia Brytting, Karin Tegmark-Wisell
EPI_ISL_434645,EPI_ISL_434649	Svardsjo VC	The Public Health Agency of Sweden	Tommy Janers, Oskar Karlsson Lindsjo, Maria Lind Karlberg, Anna-Malin Linde, Olov Svartstrom, Anna Risberg, Theresa Enkirch, Mia Brytting, Karin Tegmark-Wisell
EPI_ISL_434646,EPI_ISL_434667,EPI_ISL_445228,EPI_ISL_445240	Ulltuna Vardcentral	The Public Health Agency of Sweden	Heidi Lindback, Oskar Karlsson Lindsjo, Maria Lind Karlberg, Anna-Malin Linde, Olov Svartstrom, Anna Risberg, Theresa Enkirch, Mia Brytting, Karin Tegmark-Wisell
EPI_ISL_434647,EPI_ISL_434648,EPI_ISL_445223	Victoria Vard och Halsa	The Public Health Agency of Sweden	Sarah Henriksson, Oskar Karlsson Lindsjo, Maria Lind Karlberg, Anna-Malin Linde, Olov Svartstrom, Anna Risberg, Theresa Enkirch, Mia Brytting, Karin Tegmark-Wisell
EPI_ISL_434650	Follinge Halsocentral	The Public Health Agency of Sweden	Kerstin Persson Moberg, Oskar Karlsson Lindsjo, Maria Lind Karlberg, Anna-Malin Linde, Olov Svartstrom, Anna Risberg, Theresa Enkirch, Mia Brytting, Karin Tegmark-Wisell
EPI_ISL_434651	Krokoms Halsocentral	The Public Health Agency of Sweden	Martin Ersson, Oskar Karlsson Lindsjo, Maria Lind Karlberg, Anna-Malin Linde, Olov Svartstrom, Anna Risberg, Theresa Enkirch, Mia Brytting, Karin Tegmark-Wisell
EPI_ISL_434652	Ektorps Vardcentral	The Public Health Agency of Sweden	Eva Espmark, Oskar Karlsson Lindsjo, Maria Lind Karlberg, Anna-Malin Linde, Olov Svartstrom, Anna Risberg, Theresa Enkirch, Mia Brytting, Karin Tegmark-Wisell
EPI_ISL_434653,EPI_ISL_434656	Trollbackens VC	The Public Health Agency of Sweden	Amelie Holmqvist, Oskar Karlsson Lindsjo, Maria Lind Karlberg, Anna-Malin Linde, Olov Svartstrom, Anna Risberg, Theresa Enkirch, Mia Brytting, Karin Tegmark-Wisell
EPI_ISL_434654,EPI_ISL_445222,EPI_ISL_445226	Saroledens Familjelakare	The Public Health Agency of Sweden	Katarina Jarbur, Oskar Karlsson Lindsjo, Maria Lind Karlberg, Anna-Malin Linde, Olov Svartstrom, Anna Risberg, Theresa Enkirch, Mia Brytting, Karin Tegmark-Wisell
EPI_ISL_434657	Kristianstadkliniken	The Public Health Agency of Sweden	Mia Settergren Hammer, Oskar Karlsson Lindsjo, Maria Lind Karlberg, Anna-Malin Linde, Olov Svartstrom, Anna Risberg, Theresa Enkirch, Mia Brytting, Karin Tegmark-Wisell
EPI_ISL_434658	Lundens VC	The Public Health Agency of Sweden	Marita Dagner, Oskar Karlsson Lindsjo, Maria Lind Karlberg, Anna-Malin Linde, Olov Svartstrom, Anna Risberg, Theresa Enkirch, Mia Brytting, Karin Tegmark-Wisell
EPI_ISL_434659	Knivsta VC	The Public Health Agency of Sweden	Johanna Carlson, Oskar Karlsson Lindsjo, Maria Lind Karlberg, Anna-Malin Linde, Olov Svartstrom, Anna Risberg, Theresa Enkirch, Mia Brytting, Karin Tegmark-Wisell
EPI_ISL_434660,EPI_ISL_434674,EPI_ISL_445229,EPI_ISL_445236	Narhalsan Backa vardcentral	The Public Health Agency of Sweden	Mats Olsson, Oskar Karlsson Lindsjo, Maria Lind Karlberg, Anna-Malin Linde, Olov Svartstrom, Anna Risberg, Theresa Enkirch, Mia Brytting, Karin Tegmark-Wisell
EPI_ISL_434661,EPI_ISL_434662,EPI_ISL_434664,EPI_ISL_434673	Omtanken Grimmered	The Public Health Agency of Sweden	Bernd Sengpiel, Oskar Karlsson Lindsjo, Maria Lind Karlberg, Anna-Malin Linde, Olov Svartstrom, Anna Risberg, Theresa Enkirch, Mia Brytting, Karin Tegmark-Wisell
EPI_ISL_434663,EPI_ISL_434672,EPI_ISL_434675,EPI_ISL_434676,EPI_ISL_445225	Surbrunns VC	The Public Health Agency of Sweden	Erik Embring, Oskar Karlsson Lindsjo, Maria Lind Karlberg, Anna-Malin Linde, Olov Svartstrom, Anna Risberg, Theresa Enkirch, Mia Brytting, Karin Tegmark-Wisell
EPI_ISL_434666	Hornefors Halsocentral	The Public Health Agency of Sweden	Camilla Eiback, Oskar Karlsson Lindsjo, Maria Lind Karlberg, Anna-Malin Linde, Olov Svartstrom, Anna Risberg, Theresa Enkirch, Mia Brytting, Karin Tegmark-Wisell
EPI_ISL_434668,EPI_ISL_445232	Kungsors VC	The Public Health Agency of Sweden	Jessica Karlsson, Oskar Karlsson Lindsjo, Maria Lind Karlberg, Anna-Malin Linde, Olov Svartstrom, Anna Risberg, Theresa Enkirch, Mia Brytting, Karin Tegmark-Wisell
EPI_ISL_434669	Lakargruppen	The Public Health Agency of Sweden	Boris Klanger, Oskar Karlsson Lindsjo, Maria Lind Karlberg, Anna-Malin Linde, Olov Svartstrom, Anna Risberg, Theresa Enkirch, Mia Brytting, Karin Tegmark-Wisell
EPI_ISL_434670,EPI_ISL_445237	Narhalsan Molnlycke, Barn och ungdomsmedicin	The Public Health Agency of Sweden	Mats Reimer, Oskar Karlsson Lindsjo, Maria Lind Karlberg, Anna-Malin Linde, Olov Svartstrom, Anna Risberg, Theresa Enkirch, Mia Brytting, Karin Tegmark-Wisell
EPI_ISL_434671	Narhalsan Sjobo vardcentral	The Public Health Agency of Sweden	Lovisa Hjerten, Oskar Karlsson Lindsjo, Maria Lind Karlberg, Anna-Malin Linde, Olov Svartstrom, Anna Risberg, Theresa Enkirch, Mia Brytting, Karin Tegmark-Wisell
EPI_ISL_434677	Lednicky Laboratory at Emerging Pathogens Institute	Lednicky Laboratory at Emerging Pathogens Institute	Shankar,S.N., Wu,C.-Y., Clugston,J.R., Elbadry,M.A., Morris,J.G. Jr. and Lednicky,J.A.
EPI_ISL_434678,EPI_ISL_434679,EPI_ISL_434680,EPI_ISL_434681	Viral Respiratory Lab, National Institute for Biomedical Research (INRB)	Pathogen Sequencing Lab, National Institute for Biomedical Research (INRB)	Placide Mbala-Kingebeni; Edith Nkwembe; Eddy Kinganda-Lusamaki; Amuri Aziza; Francisca Muyembe Mawete; Catherine Pratt; Matthias Pauthner; Josh Quick; Allison Black; James Hadfield; Trevor Bedford; Ian Goodfellow; Andrew Rambaut; Nick Loman; Kristian Andersen; Michael Wiley; Steve Ahuka-Mundeke; Jean-Jacques Muyembe Tamfum
EPI_ISL_434682,EPI_ISL_434683,EPI_ISL_434684,EPI_ISL_434685,EPI_ISL_434686,EPI_ISL_434687,EPI_ISL_434688,EPI_ISL_434689,EPI_ISL_434690,EPI_ISL_434691	Johns Hopkins Hospital Department of Pathology	Johns Hopkins Hospital Department of Pathology	Peter M. Thielen, Thomas Mehoke, Shirlee Wohl, Srividya Ramakrishnan, Melanie Kirsche, Amanda Ernlund, Oluwaseun Falade-Nwulia, Timothy Gilpatrick, Paul Morris, Norah Sadowski, Nídiá Trovao, Victoria Gniazdowski, Michael Schatz, Stuart C. Ray, Winston Timp, Heba Mostafa
EPI_ISL_434692,EPI_ISL_434693,EPI_ISL_434694	Bamrasnaradura hospital	National Institute of Health. Department of medical Sciences, Ministry of Public Health, Thailand	Pilailuk,Okada; Siripaporn,Phuygun; Thanutsapa,Thanadachakul; Sittiporn,Parnmen;Warawan,Wongboot; Sunthareeya,Waicharoen; Malinee,Chittaganpitch
EPI_ISL_434697,EPI_ISL_434708	unknown	National Institute of Health. Department of medical Sciences, Ministry of Public Health, Thailand	Pilailuk,Okada; Siripaporn,Phuygun; Thanutsapa,Thanadachakul; Sittiporn,Parnmen;Warawan,Wongboot; Sunthareeya,Waicharoen; Malinee,Chittaganpitch
EPI_ISL_434701	Panyanunthaphikkhu Chonprathan Medical Center (PCMC)	National Institute of Health. Department of medical Sciences, Ministry of Public Health, Thailand	Pilailuk,Okada; Siripaporn,Phuygun; Thanutsapa,Thanadachakul; Sittiporn,Parnmen;Warawan,Wongboot; Sunthareeya,Waicharoen; Malinee,Chittaganpitch
EPI_ISL_434710,EPI_ISL_434711,EPI_ISL_435032,EPI_ISL_435033,EPI_ISL_435113,EPI_ISL_435114,EPI_ISL_435116,EPI_ISL_435117,EPI_ISL_435118	Viral Respiratory Lab, National Institute for Biomedical Research (INRB)	Pathogen Sequencing Lab, National Institute for Biomedical Research (INRB)	Placide Mbala-Kingebeni, Edith Nkwembe, Eddy Kinganda-Lusamaki, Adrienne Amuri Aziza, Francisca Muyembe Mawete, Catherine Pratt, Matthias Pauthner, Josh Quick, Allison Black, James Hadfield, Trevor Bedford, Ian Goodfellow, Andrew Rambaut, Nick Loman, Kristian Andersen, Michael Wiley, Steve Ahuka-Mundeke, Jean-Jacques Muyembe Tamfum
EPI_ISL_434712,EPI_ISL_434713,EPI_ISL_434714,EPI_ISL_434715,EPI_ISL_434716,EPI_ISL_434717,EPI_ISL_434718,EPI_ISL_434720,EPI_ISL_434721,EPI_ISL_434722,EPI_ISL_434724,EPI_ISL_434725,EPI_ISL_434726,EPI_ISL_434727,EPI_ISL_434728,EPI_ISL_434729,EPI_ISL_434730,EPI_ISL_434731,EPI_ISL_434732,EPI_ISL_434734,EPI_ISL_434737,EPI_ISL_434744,EPI_ISL_434745,EPI_ISL_434753,EPI_ISL_434759,EPI_ISL_434764,EPI_ISL_4…	Houston Methodist Hospital	Houston Methodist Hospital	S. Wesley Long, Randall J. Olsen, Paul A. Christensen, David W. Bernard, James J. Davis, Maulik Shukla, Marcus Nguyen, Matthew Ojeda Saavedra, Concepcion C. Cantu, Prasanti Yerramilli, Layne Pruitt, Sishir Subedi, Heather Hendrickson, Ghazaleh Eskandari, Muthiah Kumaraswami, Jason S. McLellan, Hakon Jonsson, Kari Stefansson, and James M. Musser
EPI_ISL_435034,EPI_ISL_455980,EPI_ISL_455981,EPI_ISL_455982,EPI_ISL_455983,EPI_ISL_455984,EPI_ISL_455985,EPI_ISL_455986,EPI_ISL_455987,EPI_ISL_455988,EPI_ISL_455989	LSUHS Emerging Viral Threat Laboratory	Microbial Genome Sequencing Center	Jeremy P. Kamil, John A. Vanchiere, Rona S. Scott, Camille F. Abshire, Abida Siddiqa, Byeong-Jae Lee, Chan-ki Min, Md Maksudul Alam, Monica Gestal-Cartele, Edna Ondari, Adam Greer, Malgorzata Bienkowska-Haba, Katarzyna Zwolinska, Michelle M. Arnold, Jason M. Bodily, Andrew D. Yurochko, Paul M. Weinberger, Christopher G. Kevil, Martin J. Sapp, Daniel J. Snyder, Vaughn S. Cooper
EPI_ISL_435035,EPI_ISL_435036,EPI_ISL_435037,EPI_ISL_435038,EPI_ISL_435039,EPI_ISL_435040,EPI_ISL_435041,EPI_ISL_435042,EPI_ISL_435043,EPI_ISL_435044,EPI_ISL_435569,EPI_ISL_435570,EPI_ISL_435571,EPI_ISL_435572,EPI_ISL_435573,EPI_ISL_435574,EPI_ISL_435575,EPI_ISL_435576,EPI_ISL_435577,EPI_ISL_435578,EPI_ISL_435579	LSUHS Emerging Viral Threat Laboratory	Microbial Genome Sequencing Center	Jeremy P. Kamil, John A. Vanchiere, Rona S. Scott, Camille F. Abshire, Abida Siddiqa, Byeong-Jae Lee, Chan-ki Min, Md Maksudul Alam, Monica Gestal-Cartele, Edna Ondari, Adam Greer, Malgorzata Bienkowska-Haba, Katarzyna Zwolinska, Jason M. Bodily, Andrew D. Yurochko, Paul M. Weinberger, Christopher G. Kevil, Martin J. Sapp, Daniel J. Snyder, Vaughn S. Cooper
EPI_ISL_435045,EPI_ISL_435046,EPI_ISL_435047,EPI_ISL_435048	Laboratory of Applied Genetics	RSE "National Center for Biotechnology"	Alexandr Shevtsov, Ilyas Akhmetollayev, Viktoriya Lutsay, Asylulan Amirgazin, Ruslan Kalendar, Yerlan Ramanculov
EPI_ISL_435049	B.J. Medical College and Civil hospital	Gujarat Biotechnology Research Centre	Pinal Trivedi, Maharshi Pandya, Amit Kanani, Akanksha Verma, Nitin Savaliya, Raghawendra Kumar, Dinesh Kumar, Zuber Saiyed, Dipa Kinariwala, Disha Patel, Binita Aring, Geeta Vaghela, Sonia Barve, Bhavesh Modi, Kairavi Joshi, Gaurishankar Shrimali, Nidhi Sood, Pranay Shah, R D Dixit, Snehal Bagatharia, Kamlesh J Upadhyay, Ramesh Pandit, Tejas Shah, Ankit Hinsu, Pritesh Sabara, Apurvasinh Puvar, Ja…
EPI_ISL_435050	B.J. Medical College and Civil hospital	Gujarat Biotechnology Research Centre	Ankit Hinsu, Pritesh Sabara, Apurvasinh Puvar, Janvi Raval, Monika Gandhi, Pinal Trivedi, Maharshi Pandya, Amit Kanani, Akanksha Verma, Nitin Savaliya, Raghawendra Kumar, Dinesh Kumar, Zuber Saiyed, Dipa Kinariwala, Disha Patel, Binita Aring, Geeta Vaghela, Sonia Barve, Bhavesh Modi, Kairavi Joshi, Gaurishankar Shrimali, Nidhi Sood, Pranay Shah, R D Dixit, Snehal Bagatharia, Kamlesh J Upadhyay, R…
EPI_ISL_435051	B.J. Medical College and Civil hospital	Gujarat Biotechnology Research Centre	Pritesh Sabara, Apurvasinh Puvar, Janvi Raval, Monika Gandhi, Pinal Trivedi, Maharshi Pandya, Amit Kanani, Akanksha Verma, Nitin Savaliya, Raghawendra Kumar, Dinesh Kumar, Zuber Saiyed, Dipa Kinariwala, Disha Patel, Binita Aring, Geeta Vaghela, Sonia Barve, Bhavesh Modi, Kairavi Joshi, Gaurishankar Shrimali, Nidhi Sood, Pranay Shah, R D Dixit, Snehal Bagatharia, Kamlesh J Upadhyay, Ramesh Pandit,…
EPI_ISL_435052	B.J. Medical College and Civil hospital	Gujarat Biotechnology Research Centre	Apurvasinh Puvar, Janvi Raval, Monika Gandhi, Pinal Trivedi, Maharshi Pandya, Amit Kanani, Akanksha Verma, Nitin Savaliya, Raghawendra Kumar, Dinesh Kumar, Zuber Saiyed, Dipa Kinariwala, Disha Patel, Binita Aring, Geeta Vaghela, Sonia Barve, Bhavesh Modi, Kairavi Joshi, Gaurishankar Shrimali, Nidhi Sood, Pranay Shah, R D Dixit, Snehal Bagatharia, Kamlesh J Upadhyay, Ramesh Pandit, Tejas Shah, Ank…
EPI_ISL_435053	B.J. Medical College and Civil hospital	Gujarat Biotechnology Research Centre	Janvi Raval, Monika Gandhi, Pinal Trivedi, Maharshi Pandya, Amit Kanani, Akanksha Verma, Nitin Savaliya, Raghawendra Kumar, Dinesh Kumar, Zuber Saiyed, Dipa Kinariwala, Disha Patel, Binita Aring, Geeta Vaghela, Sonia Barve, Bhavesh Modi, Kairavi Joshi, Gaurishankar Shrimali, Nidhi Sood, Pranay Shah, R D Dixit, Snehal Bagatharia, Kamlesh J Upadhyay, Ramesh Pandit, Tejas Shah, Ankit Hinsu, Pritesh …
EPI_ISL_435054	B.J. Medical College and Civil hospital	Gujarat Biotechnology Research Centre	Monika Gandhi, Pinal Trivedi, Maharshi Pandya, Amit Kanani, Akanksha Verma, Nitin Savaliya, Raghawendra Kumar, Dinesh Kumar, Zuber Saiyed, Dipa Kinariwala, Disha Patel, Binita Aring, Geeta Vaghela, Sonia Barve, Bhavesh Modi, Kairavi Joshi, Gaurishankar Shrimali, Nidhi Sood, Pranay Shah, R D Dixit, Snehal Bagatharia, Kamlesh J Upadhyay, Ramesh Pandit, Tejas Shah, Ankit Hinsu, Pritesh Sabara, Apurv…
EPI_ISL_435055	Gujarat Biotechnology Research Centre	Gujarat Biotechnology Research Centre	Tejas Shah, Ankit Hinsu, Pritesh Sabara, Apurvasinh Puvar, Janvi Raval, Monika Gandhi, Pinal Trivedi, Maharshi Pandya, Amit Kanani, Akanksha Verma, Nitin Savaliya, Raghawendra Kumar, Dinesh Kumar, Zuber Saiyed, Dipa Kinariwala, Disha Patel, Binita Aring, Geeta Vaghela, Sonia Barve, Bhavesh Modi, Kairavi Joshi, Gaurishankar Shrimali, Nidhi Sood, Pranay Shah, R D Dixit, Snehal Bagatharia, Kamlesh J…
EPI_ISL_435056	Gujarat Biotechnology Research Centre	Gujarat Biotechnology Research Centre	Maharshi Pandya, Amit Kanani, Akanksha Verma, Nitin Savaliya, Raghawendra Kumar, Dinesh Kumar, Zuber Saiyed, Dipa Kinariwala, Disha Patel, Binita Aring, Geeta Vaghela, Sonia Barve, Bhavesh Modi, Kairavi Joshi, Gaurishankar Shrimali, Nidhi Sood, Pranay Shah, R D Dixit, Snehal Bagatharia, Kamlesh J Upadhyay, Ramesh Pandit, Tejas Shah, Ankit Hinsu, Pritesh Sabara, Apurvasinh Puvar, Janvi Raval, Moni…
EPI_ISL_435057	T.C. Sağlık Bakanlığı Adıyaman İl Sağlık Müdürlüğü Adıyaman Eğitim Ve Araştırma Hastanesi	VETAL Animal Health Products Company, BSL3+ Production Laboratuary, Turkey	Fatma Nilay Tutak, Haluk Uluca, Fethiye Sevimli, O. Ugur Sezerman
EPI_ISL_435060,EPI_ISL_435061,EPI_ISL_435062,EPI_ISL_435063,EPI_ISL_435064,EPI_ISL_435065,EPI_ISL_435066,EPI_ISL_435067,EPI_ISL_435068,EPI_ISL_435069,EPI_ISL_435070,EPI_ISL_435071,EPI_ISL_435072,EPI_ISL_435074,EPI_ISL_435075,EPI_ISL_435078,EPI_ISL_435079,EPI_ISL_435080,EPI_ISL_435081,EPI_ISL_435082,EPI_ISL_435083,EPI_ISL_435084,EPI_ISL_435085,EPI_ISL_435086,EPI_ISL_435087,EPI_ISL_435088,EPI_ISL_4…	National Centre for Disease control (NCDC), CSIR-Institute of Genomics and Integrative Biology (CSIR-IGIB)	NCDC/CSIR-IGIB	Pramod Kumar, Rajesh Pandey, Pooja Sharma, Mahesh Dhar, Vivekanand A, Bharathram Uppili, Himanshu Vashisht, Saruchi Wadhwa, Nishu Tyagi, Uma Sharma, Priyanka Singh, Hemlata Lall, Meena Datta, Poonam Gupta, Nidhi Saini, Aarti Tewari, Bibhash Nandi, Dhirendra Kumar, Satyabrata Bag, Varun Jaiswal, Hema Gogia, Preeti Madan, Simrita Singh, Prateek Singh, Debasis Dash, Mitali Mukerji, Manju Bala, Sandh…
EPI_ISL_435119	Mohammed Bin Rashid University of Medicine and Health Sciences	Al Jalila Children’s Hospital	Ahmad Abou Tayoun, Tom Loney, Hamda Khansaheb, Sathishkumar Ramaswamy, Divinlal Harilal, Zulfa Omar Deesi, Rupa Murthy Varghese, Hanan Al Suwaidi, Abdulmajeed Alkhaja, Mohammed Uddin, Rifat Hamoudi, Rabih Halwani, Abiola Catherine Senok, Qutayba Hamid, Norbert Nowotny, Alawi Alsheikh-Ali
EPI_ISL_435120,EPI_ISL_435121,EPI_ISL_435122,EPI_ISL_435123,EPI_ISL_435124,EPI_ISL_435125,EPI_ISL_435126,EPI_ISL_435127,EPI_ISL_435128,EPI_ISL_435129,EPI_ISL_435130,EPI_ISL_435131,EPI_ISL_435132,EPI_ISL_435133,EPI_ISL_435134,EPI_ISL_435135,EPI_ISL_435136,EPI_ISL_435137,EPI_ISL_435138,EPI_ISL_435139,EPI_ISL_435140,EPI_ISL_435141,EPI_ISL_435142,EPI_ISL_435143,EPI_ISL_463740	Mohammed Bin Rashid University of Medicine and Health Sciences	Al Jalila Genomics Center	Ahmad Abou Tayoun, Tom Loney, Hamda Khansaheb, Sathishkumar Ramaswamy, Divinlal Harilal, Zulfa Omar Deesi, Rupa Murthy Varghese, Hanan Al Suwaidi, Abdulmajeed Alkhaja, Mohammed Uddin, Rifat Hamoudi, Rabih Halwani, Abiola Catherine Senok, Qutayba Hamid, Norbert Nowotny, Alawi Alsheikh-Ali
EPI_ISL_435146,EPI_ISL_435147	Villa Serena del Dr. Leonardo Petruzzi	Istituto Zooprofilattico Sperimentale dell'Abruzzo e Molise "G.Caporale"	Lorusso A, Marcacci M, Di Domenico M, Ancora M, Curini V, Mangone I, Rinaldi A, Di Pasquale A, Cammà C, Puglia I, Savini G
EPI_ISL_435148,EPI_ISL_435150,EPI_ISL_435151	Ospedale SS Annunziata	Istituto Zooprofilattico Sperimentale dell'Abruzzo e Molise "G.Caporale"	Lorusso A, Marcacci M, Di Domenico M, Ancora M, Curini V, Mangone I, Rinaldi A, Di Pasquale A, Cammà C, Puglia I, Savini G
EPI_ISL_435152	Servizio di Igiene, Epidemiologia e Sanità Pubblica (SIESP) Avezzano	Istituto Zooprofilattico Sperimentale dell'Abruzzo e Molise "G.Caporale"	Lorusso A, Marcacci M, Di Domenico M, Ancora M, Curini V, Mangone I, Rinaldi A, Di Pasquale A, Cammà C, Puglia I, Savini G
EPI_ISL_435153,EPI_ISL_435154,EPI_ISL_435155,EPI_ISL_436726,EPI_ISL_436727,EPI_ISL_436728,EPI_ISL_436729	SERVIZIO DI IGIENE E SANITÀ PUBBLICA ASL Teramo	Istituto Zooprofilattico Sperimentale dell'Abruzzo e Molise "G.Caporale"	Lorusso A, Marcacci M, Di Domenico M, Ancora M, Curini V, Mangone I, Rinaldi A, Di Pasquale A, Cammà C, Puglia I, Savini G
EPI_ISL_435281	Medistra Hospital Jakarta	Eijkman Institute for Molecular Biology, Ministry of Research and Technology/National Agency for Research and Innovation	Edison Johar, Frilasita A Yudhaputri, Hidayat Trimarsanto, David H Muljono, Safarina G Malik, Khin Saw Myint, Amin Soebandrio
EPI_ISL_435282,EPI_ISL_435283,EPI_ISL_437190,EPI_ISL_437191	RS Pondok Indah Hospital – Pondok Indah	Eijkman Institute for Molecular Biology, Ministry of Research and Technology/National Agency for Research and Innovation	Edison Johar, Frilasita A Yudhaputri, Hidayat Trimarsanto, David H Muljono, Safarina G Malik, Khin Saw Myint, Amin Soebandrio
EPI_ISL_435303	National Hospital of Tropical Diseases	Oxford University Clinical Research Unit, Hanoi, Vietnam	Nguyen Thi Tam, Van Dinh Trang, Nguyen Thu Trang, Nguyen Thi Ngoc Diep, Le Nguyen Minh Hoa, Pham Ngoc Thach, H.Rogier van Doorn, on behalf of the OUCRU COVID-19 research group
EPI_ISL_435305,EPI_ISL_435308,EPI_ISL_435310,EPI_ISL_435311,EPI_ISL_435312,EPI_ISL_435313,EPI_ISL_435314,EPI_ISL_435315,EPI_ISL_435316,EPI_ISL_435317,EPI_ISL_455694,EPI_ISL_455695,EPI_ISL_455696,EPI_ISL_455697,EPI_ISL_455698,EPI_ISL_455699,EPI_ISL_455700,EPI_ISL_455701,EPI_ISL_455702,EPI_ISL_455703,EPI_ISL_455704,EPI_ISL_455705,EPI_ISL_455706,EPI_ISL_455707,EPI_ISL_455708,EPI_ISL_455709,EPI_ISL_4…	National Hospital of Tropical Diseases	Oxford University Clinical Research Unit, Hanoi, Vietnam	Nguyen Thi Tam, Van Dinh Trang, Nguyen Thu Trang, Nguyen Thi Ngoc Diep, Le Nguyen Minh Hoa, Pham Ngoc Thach, H. Rogier van Doorn, on behalf of the OUCRU COVID-19 research group
EPI_ISL_435473,EPI_ISL_435474,EPI_ISL_445118,EPI_ISL_450190	Rady's Childrens Hospital	Andersen lab at Scripps Research	SEARCH Alliance San Diego
EPI_ISL_435550,EPI_ISL_435551,EPI_ISL_435552,EPI_ISL_435553,EPI_ISL_435554	LSUHS Emerging Viral Threat Laboratory	Microbial Genome Sequencing Center	Rona S. Scott, Jeremy P. Kamil, John A. Vanchiere, Camille F. Abshire, Abida Siddiqa, Byeong-Jae Lee, Chan-ki Min, Md Maksudul Alam, Monica Gestal-Cartele, Edna Ondari, Adam Greer, Malgorzata Bienkowska-Haba, Katarzyna Zwolinska, Jason M. Bodily, Andrew D. Yurochko, Paul M. Weinberger, Christopher G. Kevil, Martin J. Sapp, Daniel J. Snyder, Vaughn S. Cooper
EPI_ISL_435555,EPI_ISL_435556,EPI_ISL_435557,EPI_ISL_435558,EPI_ISL_435559,EPI_ISL_435560,EPI_ISL_435561,EPI_ISL_435562,EPI_ISL_435563,EPI_ISL_435564,EPI_ISL_435565,EPI_ISL_435566,EPI_ISL_435567,EPI_ISL_435568	LSUHS Emerging Viral Threat Laboratory	Microbial Genome Sequencing Center	John A. Vanchiere, Jeremy P. Kamil, Rona S. Scott, Camille F. Abshire, Abida Siddiqa, Byeong-Jae Lee, Chan-ki Min, Md Maksudul Alam, Monica Gestal-Cartele, Edna Ondari, Adam Greer, Malgorzata Bienkowska-Haba, Katarzyna Zwolinska, Jason M. Bodily, Andrew D. Yurochko, Paul M. Weinberger, Christopher G. Kevil, Martin J. Sapp, Daniel J. Snyder, Vaughn S. Cooper
EPI_ISL_435580,EPI_ISL_435583,EPI_ISL_435585,EPI_ISL_435586,EPI_ISL_435587,EPI_ISL_435594,EPI_ISL_435596,EPI_ISL_435599,EPI_ISL_435601,EPI_ISL_435608,EPI_ISL_435609,EPI_ISL_435612,EPI_ISL_435615,EPI_ISL_435619,EPI_ISL_435621,EPI_ISL_435627,EPI_ISL_435628,EPI_ISL_435631,EPI_ISL_435634,EPI_ISL_435636,EPI_ISL_435637,EPI_ISL_435638,EPI_ISL_435639,EPI_ISL_435641,EPI_ISL_435643,EPI_ISL_435645,EPI_ISL_4…	Santa Clara County Public Health Department	Chiu Laboratory, University of California, San Francisco	Xianding Deng, Scot Federman, Wei Gu, Elsa Villarino, Brandon Bonin, Debra A. Wadford, and Charles Y. Chiu
EPI_ISL_435674,EPI_ISL_435675,EPI_ISL_435677,EPI_ISL_443187	National Virology Reference Laboratory	National Public Health Laboratory, National Centre for Infectious Diseases	Mak Tze Minn, Octavia Sophie, Chavatte Jean-Marc, Zaini Zainun, Taib Surita, Cui Lin, Lin Raymond Tzer Pin
EPI_ISL_435678,EPI_ISL_435679,EPI_ISL_435680,EPI_ISL_435681,EPI_ISL_435682,EPI_ISL_435683,EPI_ISL_435684,EPI_ISL_435685,EPI_ISL_435686,EPI_ISL_435687,EPI_ISL_435688,EPI_ISL_435689,EPI_ISL_435690,EPI_ISL_435691,EPI_ISL_435692,EPI_ISL_435693,EPI_ISL_435694,EPI_ISL_435695,EPI_ISL_435696,EPI_ISL_435697,EPI_ISL_435698,EPI_ISL_435699,EPI_ISL_435700,EPI_ISL_443188,EPI_ISL_443189,EPI_ISL_443192,EPI_ISL_4…	National Public Health Laboratory, National Centre for Infectious Diseases	National Public Health Laboratory, National Centre for Infectious Diseases	Mak Tze Minn, Octavia Sophie, Chavatte Jean-Marc, Cui Lin, Lin Raymond Tzer Pin
EPI_ISL_435710,EPI_ISL_435711,EPI_ISL_435712,EPI_ISL_435713,EPI_ISL_435714,EPI_ISL_435715,EPI_ISL_435716,EPI_ISL_435717,EPI_ISL_435718,EPI_ISL_435719	Connecticut State Department of Public Health	Grubaugh Lab - Yale School of Public Health	Joseph Fauver, Tara Alpert, Anderson Brito, Anne Wyllie, Chantal Vogels, Mary Petrone, Cole Jensen, Chaney Kalinich, Isabel Ott, Arnau Casanovas, Catherine Muenker, Adam Moore, Alice Lu, Maria Tokuyama, Patrick Wong, Peiwen Lu, Saad Omer, Richard Martinello, Allison Nelson, Shelli Farhadian, Akiko Iwasaki, Charlese Dela Cruz, Albert Ko, Nathan Grubaugh
EPI_ISL_435720,EPI_ISL_463138,EPI_ISL_463139,EPI_ISL_463140,EPI_ISL_463141,EPI_ISL_463143,EPI_ISL_463144,EPI_ISL_463145,EPI_ISL_463147,EPI_ISL_463148,EPI_ISL_463149,EPI_ISL_463150,EPI_ISL_463151,EPI_ISL_463152,EPI_ISL_463153,EPI_ISL_463154,EPI_ISL_463155,EPI_ISL_463156,EPI_ISL_463157,EPI_ISL_463158,EPI_ISL_463159,EPI_ISL_463160,EPI_ISL_463162,EPI_ISL_463163,EPI_ISL_463164,EPI_ISL_463165,EPI_ISL_4…	Yale Clinical Virology Laboratory	Grubaugh Lab - Yale School of Public Health	Joseph Fauver, Tara Alpert, Anderson Brito, Anne Wyllie, Chantal Vogels, Mary Petrone, Cole Jensen, Chaney Kalinich, Isabel Ott, Arnau Casanovas, Catherine Muenker, Adam Moore, Alice Lu, Maria Tokuyama, Patrick Wong, Peiwen Lu, Saad Omer, Richard Martinello, Allison Nelson, Shelli Farhadian, Akiko Iwasaki, Charlese Dela Cruz, Albert Ko, Nathan Grubaugh
EPI_ISL_436040,EPI_ISL_436041,EPI_ISL_436042,EPI_ISL_436043	DC Public Health Lab Dept of Forensic Science	Pathogen Discovery, Respiratory Viruses Branch, Division of Viral Diseases, Centers for Disease Control and Prevention	Ying Tao, Jing Zhang, Krista Queen, Yan Li, Anna Uehara, Clinton R. Paden, Haibin Wang, Zachary Weiner, Bettina Bankamp, Suxiang Tong
EPI_ISL_436044	Louisiana Office of Public Health Laboratories	Pathogen Discovery, Respiratory Viruses Branch, Division of Viral Diseases, Centers for Disease Control and Prevention	Ying Tao, Jing Zhang, Krista Queen, Yan Li, Anna Uehara, Clinton R. Paden, Haibin Wang, Zachary Weiner, Bettina Bankamp, Suxiang Tong
EPI_ISL_436045,EPI_ISL_436046	US VI Department of Health	Pathogen Discovery, Respiratory Viruses Branch, Division of Viral Diseases, Centers for Disease Control and Prevention	Ying Tao, Jing Zhang, Krista Queen, Yan Li, Anna Uehara, Clinton R. Paden, Haibin Wang, Zachary Weiner, Bettina Bankamp, Suxiang Tong
EPI_ISL_436047,EPI_ISL_436048,EPI_ISL_436049,EPI_ISL_436050,EPI_ISL_436051,EPI_ISL_436052,EPI_ISL_436053,EPI_ISL_436054,EPI_ISL_436055,EPI_ISL_436056,EPI_ISL_436057,EPI_ISL_436058,EPI_ISL_436059,EPI_ISL_436060,EPI_ISL_436061,EPI_ISL_436062,EPI_ISL_436063,EPI_ISL_436064,EPI_ISL_436065,EPI_ISL_436066,EPI_ISL_436067,EPI_ISL_436068,EPI_ISL_436069,EPI_ISL_436070,EPI_ISL_436071,EPI_ISL_436072,EPI_ISL_4…	NYC Department of Health and Mental Hygiene	Pathogen Discovery, Respiratory Viruses Branch, Division of Viral Diseases, Centers for Disease Control and Prevention	Ying Tao, Krista Queen, Christy Harrison, Jennifer Rakeman, Clinton R. Paden, Jing Zhang, Anna Uehara, Yan Li, Haibin Wang, Jasmine Padilla, Justin Lee, Bettina Bankamp, Zachary Weiner, Suxiang Tong
EPI_ISL_436097	Prince Charles Hospital	Public Health Virology Laboratory, Forensics and Scientific Services, Queensland Health	Alyssa Pyke, Neelima Nair, Natalie Simpson, Lisa Leckie, Jamie McMahon, Jean Barcelon, Amanda De Jong, Sean Moody, Doris Genge, Glen Hewitson, Peter Burtonclay, Judy Northill, Ian Maxwell Mackay, Carmel Taylor, Bixing Huang, David Warrilow, Mitchell Finger, Peter Moore, Sarah Wheatley, Sonja Hall-Mendelin, Andrew Van Den Hurk, Elisabeth Gamez, Inga Sultana and Frederick Moore
EPI_ISL_436098	Royal Brisbane and Women's Hospital	Public Health Virology Laboratory, Forensic and Scientific Services, Queensland Health	Alyssa Pyke, Neelima Nair, Natalie Simpson, Lisa Leckie, Jamie McMahon, Jean Barcelon, Amanda De Jong, Sean Moody, Doris Genge, Glen Hewitson, Peter Burtonclay, Judy Northill, Ian Maxwell Mackay, Carmel Taylor, Bixing Huang, David Warrilow, Mitchell Finger, Peter Moore, Sarah Wheatley, Sonja Hall-Mendelin, Andrew Van Den Hurk, Elisabeth Gamez, Inga Sultana and Frederick Moore
EPI_ISL_436137,EPI_ISL_436138,EPI_ISL_436139,EPI_ISL_436140,EPI_ISL_436141,EPI_ISL_436156,EPI_ISL_436157	District Surveillance Unit	Department of Neurovirology, National Institute of Mental Health and Neuroscience (NIMHANS)	Chitra Pattabiraman, Vijayalakshmi Reddy, Harsha PK, Risha Rasheed, Shafeeq S Hameed, Manjunatha Venkataswamy, Anita Desai, Ravi Vasanthapuram
EPI_ISL_436201,EPI_ISL_436225,EPI_ISL_436276,EPI_ISL_436389	Servicio de Microbiología. Consorcio Hospital General Universitario de Valencia	Sequencing and Bioinformatics Service and Molecular Epidemiology Research Group. FISABIO-Public Health	Loreto Ferrús Abad, Maria Dolores Ocete, Inma Galán Vendrell, Paula Ruiz-Hueso, Mariana Reyes-Prieto, Vicente Soriano Chirona, Maria Alma Bracho, Griselda De Marco, Beatriz Beamud, Lidia Ruiz Roldan, Marta Pla Diaz,Neris Garcia-Gonzalez, Llúcia Martínez-Priego, Concepcion Gimeno, Giuseppe D'Auria, Fernando Gonzalez-Candelas
EPI_ISL_436203,EPI_ISL_436211,EPI_ISL_436219,EPI_ISL_436383,EPI_ISL_436390	Servicio de Microbiología. Consorcio Hospital General Universitario de Valencia	Sequencing and Bioinformatics Service and Molecular Epidemiology Research Group. FISABIO-Public Health	Maria Dolores Ocete, Inma Galán Vendrell, Paula Ruiz-Hueso, Mariana Reyes-Prieto, Vicente Soriano Chirona, Maria Alma Bracho, Griselda De Marco, Beatriz Beamud, Lidia Ruiz Roldan, Marta Pla Diaz,Neris Garcia-Gonzalez, Loreto Ferrús Abad, Llúcia Martínez-Priego, Concepcion Gimeno, Giuseppe D'Auria, Fernando Gonzalez-Candelas
EPI_ISL_436205,EPI_ISL_436213,EPI_ISL_436272	Servicio de Microbiología. Consorcio Hospital General Universitario de Valencia	Sequencing and Bioinformatics Service and Molecular Epidemiology Research Group. FISABIO-Public Health	Beatriz Beamud, Lidia Ruiz Roldan, Marta Pla Diaz,Neris Garcia-Gonzalez, Loreto Ferrús Abad, Maria Dolores Ocete, Inma Galán Vendrell, Paula Ruiz-Hueso, Mariana Reyes-Prieto, Vicente Soriano Chirona, Maria Alma Bracho, Griselda De Marco, Llúcia Martínez-Priego, Concepcion Gimeno, Giuseppe D'Auria, Fernando Gonzalez-Candelas
EPI_ISL_436207,EPI_ISL_436223,EPI_ISL_436230,EPI_ISL_436387	Servicio de Microbiología. Consorcio Hospital General Universitario de Valencia	Sequencing and Bioinformatics Service and Molecular Epidemiology Research Group. FISABIO-Public Health	Marta Pla Diaz,Neris Garcia-Gonzalez, Loreto Ferrús Abad, Maria Dolores Ocete, Inma Galán Vendrell, Paula Ruiz-Hueso, Mariana Reyes-Prieto, Vicente Soriano Chirona, Maria Alma Bracho, Griselda De Marco, Beatriz Beamud, Lidia Ruiz Roldan, Llúcia Martínez-Priego, Concepcion Gimeno, Giuseppe D'Auria, Fernando Gonzalez-Candelas
EPI_ISL_436210,EPI_ISL_436382	Servicio de Microbiología. Consorcio Hospital General Universitario de Valencia	Sequencing and Bioinformatics Service and Molecular Epidemiology Research Group. FISABIO-Public Health	Loreto Ferrús Abad, Maria Dolores Ocete,Inma Galán Vendrell, Paula Ruiz-Hueso, Mariana Reyes-Prieto, Vicente Soriano Chirona, Maria Alma Bracho, Griselda De Marco, Beatriz Beamud, Lidia Ruiz Roldan, Marta Pla Diaz,Neris Garcia-Gonzalez, Llúcia Martínez-Priego, Concepcion Gimeno, Giuseppe D'Auria, Fernando Gonzalez-Candelas
EPI_ISL_436212,EPI_ISL_436220,EPI_ISL_436227,EPI_ISL_436271,EPI_ISL_436384,EPI_ISL_436391	Servicio de Microbiología. Consorcio Hospital General Universitario de Valencia	Sequencing and Bioinformatics Service and Molecular Epidemiology Research Group. FISABIO-Public Health	Griselda De Marco, Beatriz Beamud, Lidia Ruiz Roldan, Marta Pla Diaz,Neris Garcia-Gonzalez, Loreto Ferrús Abad, Maria Dolores Ocete, Inma Galán Vendrell, Paula Ruiz-Hueso, Mariana Reyes-Prieto, Vicente Soriano Chirona, Maria Alma Bracho, Llúcia Martínez-Priego, Concepcion Gimeno, Giuseppe D'Auria, Fernando Gonzalez-Candelas
EPI_ISL_436214,EPI_ISL_436273,EPI_ISL_436386	Servicio de Microbiología. Consorcio Hospital General Universitario de Valencia	Sequencing and Bioinformatics Service and Molecular Epidemiology Research Group. FISABIO-Public Health	Lidia Ruiz Roldan, Marta Pla Diaz,Neris Garcia-Gonzalez, Loreto Ferrús Abad, Maria Dolores Ocete, Inma Galán Vendrell, Paula Ruiz-Hueso, Mariana Reyes-Prieto, Vicente Soriano Chirona, Maria Alma Bracho, Griselda De Marco, Beatriz Beamud, Llúcia Martínez-Priego, Concepcion Gimeno, Giuseppe D'Auria, Fernando Gonzalez-Candelas
EPI_ISL_436224,EPI_ISL_436231,EPI_ISL_436277,EPI_ISL_436361,EPI_ISL_436388	Servicio de Microbiología. Consorcio Hospital General Universitario de Valencia	Sequencing and Bioinformatics Service and Molecular Epidemiology Research Group. FISABIO-Public Health	Neris Garcia-Gonzalez, Loreto Ferrús Abad, Maria Dolores Ocete, Inma Galán Vendrell, Paula Ruiz-Hueso, Mariana Reyes-Prieto, Vicente Soriano Chirona, Maria Alma Bracho, Griselda De Marco, Beatriz Beamud, Lidia Ruiz Roldan, Marta Pla Diaz, Llúcia Martínez-Priego, Concepcion Gimeno, Giuseppe D'Auria, Fernando Gonzalez-Candelas
EPI_ISL_436238,EPI_ISL_436240,EPI_ISL_436241,EPI_ISL_436242,EPI_ISL_436245,EPI_ISL_436246,EPI_ISL_436247,EPI_ISL_436248,EPI_ISL_436249,EPI_ISL_436250,EPI_ISL_436251,EPI_ISL_436252,EPI_ISL_436255,EPI_ISL_436258,EPI_ISL_436265,EPI_ISL_436267,EPI_ISL_436268,EPI_ISL_436269,EPI_ISL_436377	Servicio de Microbiologia. Hospital Universitario Doctor Peset	Sequencing and Bioinformatics Service and Molecular Epidemiology Research Group. FISABIO-Public Health	Juan Alberola Enguídanos, Juan Jose Camarena Miñana, Rosa González Pellicer, Neris Garcia-Gonzalez, Inma Galán Vendrell, Sandra Carbo, Loreto Ferrús Abad, Paula Ruiz-Hueso, Mariana Reyes-Prieto, Vicente Soriano Chirona, Ivan Ansari, Maria Alma Bracho, Griselda De Marco, Beatriz Beamud, Lidia Ruiz Roldan, Marta Pla Diaz, Llúcia Martínez-Priego, Giuseppe D'Auria, Jose Miguel Nogueira Coito, Fernand…
EPI_ISL_436278,EPI_ISL_436298,EPI_ISL_436318	Servicio de Microbiologia. Hospital Clinico Universitario de Valencia	Sequencing and Bioinformatics Service and Molecular Epidemiology Research Group. FISABIO-Public Health	David Navarro, Maria Alma Bracho, Griselda De Marco, Beatriz Beamud, Lidia Ruiz Roldan, Marta Pla Diaz, Neris Garcia-Gonzalez, Inma Galán Vendrell, Sandra Carbo, Loreto Ferrús Abad, Paula Ruiz-Hueso, Mariana Reyes-Prieto, Vicente Soriano Chirona, Ivan Ansari, David Navarro, Llúcia Martínez-Priego, Giuseppe D'Auria, Fernando Gonzalez-Candelas
EPI_ISL_436279	Servicio de Microbiologia. Hospital Clinico Universitario de Valencia	Sequencing and Bioinformatics Service and Molecular Epidemiology Research Group. FISABIO-Public Health	Griselda De Marco, Beatriz Beamud, Lidia Ruiz Roldan, Marta Pla Diaz, Neris Garcia-Gonzalez, Inma Galán Vendrell, Sandra Carbo, Loreto Ferrús Abad, Paula Ruiz-Hueso, Mariana Reyes-Prieto, Vicente Soriano Chirona, Ivan Ansari, David Navarro, Maria Alma Bracho, Llúcia Martínez-Priego, Giuseppe D'Auria, Fernando Gonzalez-Candelas
EPI_ISL_436280,EPI_ISL_436300	Servicio de Microbiologia. Hospital Clinico Universitario de Valencia	Sequencing and Bioinformatics Service and Molecular Epidemiology Research Group. FISABIO-Public Health	Beatriz Beamud, Lidia Ruiz Roldan, Marta Pla Diaz, Neris Garcia-Gonzalez, Inma Galán Vendrell, Sandra Carbo, Loreto Ferrús Abad, Paula Ruiz-Hueso, Mariana Reyes-Prieto, Vicente Soriano Chirona, Ivan Ansari, David Navarro, Maria Alma Bracho, Griselda De Marco, Llúcia Martínez-Priego, Giuseppe D'Auria, Fernando Gonzalez-Candelas
EPI_ISL_436281,EPI_ISL_436295,EPI_ISL_436301,EPI_ISL_436335,EPI_ISL_436341,EPI_ISL_436355,EPI_ISL_436365	Servicio de Microbiologia. Hospital Clinico Universitario de Valencia	Sequencing and Bioinformatics Service and Molecular Epidemiology Research Group. FISABIO-Public Health	Lidia Ruiz Roldan, Marta Pla Diaz, Neris Garcia-Gonzalez, Inma Galán Vendrell, Sandra Carbo, Loreto Ferrús Abad, Paula Ruiz-Hueso, Mariana Reyes-Prieto, Vicente Soriano Chirona, Ivan Ansari, David Navarro, Maria Alma Bracho, Griselda De Marco, Beatriz Beamud, Llúcia Martínez-Priego, Giuseppe D'Auria, Fernando Gonzalez-Candelas
EPI_ISL_436282,EPI_ISL_436302,EPI_ISL_436342	Servicio de Microbiologia. Hospital Clinico Universitario de Valencia	Sequencing and Bioinformatics Service and Molecular Epidemiology Research Group. FISABIO-Public Health	Marta Pla Diaz, Neris Garcia-Gonzalez, Inma Galán Vendrell, Sandra Carbo, Loreto Ferrús Abad, Paula Ruiz-Hueso, Mariana Reyes-Prieto, Vicente Soriano Chirona, Ivan Ansari, David Navarro, Maria Alma Bracho, Griselda De Marco, Beatriz Beamud, Lidia Ruiz Roldan, Llúcia Martínez-Priego, Giuseppe D'Auria, Fernando Gonzalez-Candelas
EPI_ISL_436283,EPI_ISL_436303,EPI_ISL_436317,EPI_ISL_436337,EPI_ISL_436411	Servicio de Microbiologia. Hospital Clinico Universitario de Valencia	Sequencing and Bioinformatics Service and Molecular Epidemiology Research Group. FISABIO-Public Health	Neris Garcia-Gonzalez, Inma Galán Vendrell, Sandra Carbo, Loreto Ferrús Abad, Paula Ruiz-Hueso, Mariana Reyes-Prieto, Vicente Soriano Chirona, Ivan Ansari, David Navarro, Maria Alma Bracho, Griselda De Marco, Beatriz Beamud, Lidia Ruiz Roldan, Marta Pla Diaz, Llúcia Martínez-Priego, Giuseppe D'Auria, Fernando Gonzalez-Candelas
EPI_ISL_436284,EPI_ISL_436304,EPI_ISL_436324	Servicio de Microbiologia. Hospital Clinico Universitario de Valencia	Sequencing and Bioinformatics Service and Molecular Epidemiology Research Group. FISABIO-Public Health	Inma Galán Vendrell, Sandra Carbo, Loreto Ferrús Abad, Paula Ruiz-Hueso, Mariana Reyes-Prieto, Vicente Soriano Chirona, Ivan Ansari, David Navarro, Maria Alma Bracho, Griselda De Marco, Beatriz Beamud, Lidia Ruiz Roldan, Marta Pla Diaz, Neris Garcia-Gonzalez, Llúcia Martínez-Priego, Giuseppe D'Auria, Fernando Gonzalez-Candelas
EPI_ISL_436285,EPI_ISL_436305,EPI_ISL_436345	Servicio de Microbiologia. Hospital Clinico Universitario de Valencia	Sequencing and Bioinformatics Service and Molecular Epidemiology Research Group. FISABIO-Public Health	Sandra Carbo, Loreto Ferrús Abad, Paula Ruiz-Hueso, Mariana Reyes-Prieto, Vicente Soriano Chirona, Ivan Ansari, David Navarro, Maria Alma Bracho, Griselda De Marco, Beatriz Beamud, Lidia Ruiz Roldan, Marta Pla Diaz, Neris Garcia-Gonzalez, Inma Galán Vendrell, Llúcia Martínez-Priego, Giuseppe D'Auria, Fernando Gonzalez-Candelas
EPI_ISL_436287,EPI_ISL_436307,EPI_ISL_436327	Servicio de Microbiologia. Hospital Clinico Universitario de Valencia	Sequencing and Bioinformatics Service and Molecular Epidemiology Research Group. FISABIO-Public Health	Paula Ruiz-Hueso, Mariana Reyes-Prieto, Vicente Soriano Chirona, Ivan Ansari, David Navarro, Maria Alma Bracho, Griselda De Marco, Beatriz Beamud, Lidia Ruiz Roldan, Marta Pla Diaz, Neris Garcia-Gonzalez, Inma Galán Vendrell, Sandra Carbo, Loreto Ferrús Abad, Llúcia Martínez-Priego, Giuseppe D'Auria, Fernando Gonzalez-Candelas
EPI_ISL_436288,EPI_ISL_436328	Servicio de Microbiologia. Hospital Clinico Universitario de Valencia	Sequencing and Bioinformatics Service and Molecular Epidemiology Research Group. FISABIO-Public Health	Mariana Reyes-Prieto, Vicente Soriano Chirona, Ivan Ansari, David Navarro, Maria Alma Bracho, Griselda De Marco, Beatriz Beamud, Lidia Ruiz Roldan, Marta Pla Diaz, Neris Garcia-Gonzalez, Inma Galán Vendrell, Sandra Carbo, Loreto Ferrús Abad, Paula Ruiz-Hueso, Llúcia Martínez-Priego, Giuseppe D'Auria, Fernando Gonzalez-Candelas
EPI_ISL_436289,EPI_ISL_436329	Servicio de Microbiologia. Hospital Clinico Universitario de Valencia	Sequencing and Bioinformatics Service and Molecular Epidemiology Research Group. FISABIO-Public Health	Vicente Soriano Chirona, Ivan Ansari, David Navarro, Maria Alma Bracho, Griselda De Marco, Beatriz Beamud, Lidia Ruiz Roldan, Marta Pla Diaz, Neris Garcia-Gonzalez, Inma Galán Vendrell, Sandra Carbo, Loreto Ferrús Abad, Paula Ruiz-Hueso, Mariana Reyes-Prieto, Llúcia Martínez-Priego, Giuseppe D'Auria, Fernando Gonzalez-Candelas
EPI_ISL_436290,EPI_ISL_436330	Servicio de Microbiologia. Hospital Clinico Universitario de Valencia	Sequencing and Bioinformatics Service and Molecular Epidemiology Research Group. FISABIO-Public Health	Ivan Ansari, David Navarro, Maria Alma Bracho, Griselda De Marco, Beatriz Beamud, Lidia Ruiz Roldan, Marta Pla Diaz, Neris Garcia-Gonzalez, Inma Galán Vendrell, Sandra Carbo, Loreto Ferrús Abad, Paula Ruiz-Hueso, Mariana Reyes-Prieto, Vicente Soriano Chirona, Llúcia Martínez-Priego, Giuseppe D'Auria, Fernando Gonzalez-Candelas
EPI_ISL_436291,EPI_ISL_436311	Servicio de Microbiologia. Hospital Clinico Universitario de Valencia	Sequencing and Bioinformatics Service and Molecular Epidemiology Research Group. FISABIO-Public Health	David Navarro, Maria Alma Bracho, Griselda De Marco, Beatriz Beamud, Lidia Ruiz Roldan, Marta Pla Diaz, Neris Garcia-Gonzalez, Inma Galán Vendrell, Sandra Carbo, Loreto Ferrús Abad, Paula Ruiz-Hueso, Mariana Reyes-Prieto, Vicente Soriano Chirona, Ivan Ansari, Llúcia Martínez-Priego, Giuseppe D'Auria, Fernando Gonzalez-Candelas
EPI_ISL_436292	Servicio de Microbiologia. Hospital Clinico Universitario de Valencia	Sequencing and Bioinformatics Service and Molecular Epidemiology Research Group. FISABIO-Public Health	Maria Alma Bracho, Griselda De Marco, Beatriz Beamud, Lidia Ruiz Roldan, Marta Pla Diaz, Neris Garcia-Gonzalez, Inma Galán Vendrell, Sandra Carbo, Loreto Ferrús Abad, Paula Ruiz-Hueso, Mariana Reyes-Prieto, Vicente Soriano Chirona, Ivan Ansari, David Navarro, Llúcia Martínez-Priego, Giuseppe D'Auria, Fernando Gonzalez-Candelas
EPI_ISL_436296,EPI_ISL_436316,EPI_ISL_436356,EPI_ISL_436359	Servicio de Microbiologia. Hospital Clinico Universitario de Valencia	Sequencing and Bioinformatics Service and Molecular Epidemiology Research Group. FISABIO-Public Health	Marta Pla Diaz, Neris Garcia-Gonzalez, Inma Galán Vendrell, Sandra Carbo, Loreto Ferrús Abad, Paula Ruiz-Hueso, Mariana Reyes-Prieto, Vicente Soriano Chirona, Ivan Ansari, David Navarro, Maria Alma Bracho, Griselda De Marco, Beatriz Beamud, Lidia Ruiz Roldan, Llúcia Martínez-Priego, Giuseppe D'Auria, Fernando Gonzalez-Candelas
EPI_ISL_436314	Servicio de Microbiologia. Hospital Clinico Universitario de Valencia	Sequencing and Bioinformatics Service and Molecular Epidemiology Research Group. FISABIO-Public Health	Beatriz Beamud, Lidia Ruiz Roldan, Marta Pla Diaz, Neris Garcia-Gonzalez, Inma Galán Vendrell, Sandra Carbo, Loreto Ferrús Abad, Paula Ruiz-Hueso, Mariana Reyes-Prieto, Vicente Soriano Chirona, Ivan Ansari, David Navarro, Maria Alma Bracho, Griselda De Marco, Llúcia Martínez-Priego, Giuseppe D'Auria, Fernando Gonzalez-Candelas
EPI_ISL_436346,EPI_ISL_436397	Servicio de Microbiologia. Hospital Clinico Universitario de Valencia	Sequencing and Bioinformatics Service and Molecular Epidemiology Research Group. FISABIO-Public Health	Loreto Ferrús Abad, Paula Ruiz-Hueso, Mariana Reyes-Prieto, Vicente Soriano Chirona, Ivan Ansari, David Navarro, Maria Alma Bracho, Griselda De Marco, Beatriz Beamud, Lidia Ruiz Roldan, Marta Pla Diaz, Neris Garcia-Gonzalez, Inma Galán Vendrell, Sandra Carbo, Llúcia Martínez-Priego, Giuseppe D'Auria, Fernando Gonzalez-Candelas
EPI_ISL_436413,EPI_ISL_436414,EPI_ISL_436415,EPI_ISL_436416,EPI_ISL_436417,EPI_ISL_436418,EPI_ISL_436419,EPI_ISL_436420,EPI_ISL_436421,EPI_ISL_436422,EPI_ISL_436423,EPI_ISL_436424,EPI_ISL_436425,EPI_ISL_436426,EPI_ISL_436427,EPI_ISL_436428,EPI_ISL_436429,EPI_ISL_436430,EPI_ISL_436431,EPI_ISL_436432,EPI_ISL_436433,EPI_ISL_436434,EPI_ISL_436435,EPI_ISL_436436,EPI_ISL_436437,EPI_ISL_436438,EPI_ISL_4…	National Centre for Disease control (NCDC)	NCDC/CSIR-IGIB	Pramod Kumar#, Rajesh Pandey#, Pooja Sharma, Mahesh S Dhar, Vivekanand A, Bharathram Uppili, Himanshu Vashisht, Saruchi Wadhwa, Nishu Tyagi, Uma Sharma, Priyanka Singh, Hemlata Lall, Meena Datta, Poonam Gupta, Nidhi Saini, Aarti Tewari, Bibhash Nandi, Dhirendra Kumar, Satyabrata Bag, Varun Jaiswal, Hema Gogia, Preeti Madan, Simrita Singh, Prateek Singh, Debasis Dash, Mitali Mukerji, Manju Bala, S…
EPI_ISL_436466,EPI_ISL_436467,EPI_ISL_436468,EPI_ISL_436469,EPI_ISL_436470,EPI_ISL_436471,EPI_ISL_436472,EPI_ISL_436473,EPI_ISL_436474,EPI_ISL_436475,EPI_ISL_436476,EPI_ISL_436477,EPI_ISL_436478,EPI_ISL_436479,EPI_ISL_436480,EPI_ISL_436481,EPI_ISL_436482,EPI_ISL_436483,EPI_ISL_436484,EPI_ISL_436485,EPI_ISL_436486,EPI_ISL_436487,EPI_ISL_436488,EPI_ISL_436489,EPI_ISL_436490,EPI_ISL_436491,EPI_ISL_4…	UPMC Clinical Laboratory	Microbial Genome Sequencing Center, Microbial Genomic Epidemiological Laboratory	Dan Snyder, Stephanie L Mitchell, Mustapha M Mustapha, Marissa P Griffith, Vatsala R Srinivasa, Kady D Waggle, Chinelo Ezeonwuku, Jane W. Marsh, Lee H. Harrison, Vaughn S. Cooper
EPI_ISL_436512,EPI_ISL_445019,EPI_ISL_445024,EPI_ISL_445030,EPI_ISL_445035,EPI_ISL_445036,EPI_ISL_445041,EPI_ISL_445043,EPI_ISL_445044,EPI_ISL_445045,EPI_ISL_445046,EPI_ISL_445047,EPI_ISL_445048,EPI_ISL_445049,EPI_ISL_450844,EPI_ISL_450845,EPI_ISL_450846,EPI_ISL_450847,EPI_ISL_450849,EPI_ISL_450850,EPI_ISL_450851,EPI_ISL_450857,EPI_ISL_450864,EPI_ISL_450865,EPI_ISL_450869,EPI_ISL_450871	Florida Bureau of Public Health Laboratories	Florida Bureau of Public Health Laboratories	Sarah Schmedes, Jason Blanton
EPI_ISL_436641,EPI_ISL_436642,EPI_ISL_436643,EPI_ISL_436644,EPI_ISL_436645,EPI_ISL_436646,EPI_ISL_436647,EPI_ISL_436648,EPI_ISL_436650,EPI_ISL_436651,EPI_ISL_436652,EPI_ISL_436653,EPI_ISL_436654,EPI_ISL_436655,EPI_ISL_436656,EPI_ISL_436657,EPI_ISL_436658,EPI_ISL_436659,EPI_ISL_436660,EPI_ISL_436661,EPI_ISL_436662,EPI_ISL_436664,EPI_ISL_436665,EPI_ISL_436666,EPI_ISL_436667,EPI_ISL_436669,EPI_ISL_4…	County of Santa Clara Public Health Department	Chan-Zuckerberg Biohub	CZB Cliahub Consortium
EPI_ISL_436684,EPI_ISL_436686,EPI_ISL_455631,EPI_ISL_455632,EPI_ISL_455633,EPI_ISL_455635,EPI_ISL_455636,EPI_ISL_455639	KRISP, KZN Research Innovation and Sequencing Platform	KRISP, KZN Research Innovation and Sequencing Platform	Giandhari J, Pillay S, Lessells R, Chimukangara B, Deforche K, Tegally H, Wilkinson E, de Oliveira T
EPI_ISL_436715,EPI_ISL_436716,EPI_ISL_436717	Genomics and Computational Biology Lab, Scientific Research Institute of Physical-Chemical Medicine, FMBA of Russia	Genomics and Computational Biology Lab, Scientific Research Institute of Physical-Chemical Medicine, FMBA of Russia	A. Pavlenko, O. Guskova, K. Klimina, V. Veselovsky, A. Manolov, D. Fedorov, V. Govorun and E. Ilina
EPI_ISL_436719,EPI_ISL_436720,EPI_ISL_436721,EPI_ISL_436722,EPI_ISL_436724,EPI_ISL_436731,EPI_ISL_436732	Ospedale Civile S. Liberatore di Atri	Istituto Zooprofilattico Sperimentale dell'Abruzzo e Molise "G.Caporale"	Lorusso A, Marcacci M, Di Domenico M, Ancora M, Curini V, Mangone I, Rinaldi A, Di Pasquale A, Cammà C, Puglia I, Savini G
EPI_ISL_436725	RSA/RP Villa San Giovanni - Gruppo Edos	Istituto Zooprofilattico Sperimentale dell'Abruzzo e Molise "G.Caporale"	Lorusso A, Marcacci M, Di Domenico M, Ancora M, Curini V, Mangone I, Rinaldi A, Di Pasquale A, Cammà C, Puglia I, Savini G
EPI_ISL_436730	Servizio di igiene epidemiologia e sanità pubblica (Siesp) Chieti	Istituto Zooprofilattico Sperimentale dell'Abruzzo e Molise "G.Caporale"	Lorusso A, Marcacci M, Di Domenico M, Ancora M, Curini V, Mangone I, Rinaldi A, Di Pasquale A, Cammà C, Puglia I, Savini G
EPI_ISL_436733,EPI_ISL_436734,EPI_ISL_436735,EPI_ISL_436736,EPI_ISL_436737,EPI_ISL_436738,EPI_ISL_436740,EPI_ISL_436741,EPI_ISL_436743,EPI_ISL_444613,EPI_ISL_444614,EPI_ISL_444615,EPI_ISL_444616,EPI_ISL_444617,EPI_ISL_444618,EPI_ISL_444619,EPI_ISL_444620,EPI_ISL_444621,EPI_ISL_444622,EPI_ISL_444623,EPI_ISL_444624,EPI_ISL_444625,EPI_ISL_444626,EPI_ISL_444627,EPI_ISL_444628,EPI_ISL_444629,EPI_ISL_4…	NYU Langone Health	Departments of Pathology and Medicine, New York University School of Medicine	Maria Aguero-Rosenfeld, Brendan Belovarac, Margaret Black, Ludovic Boytard, John Cadley, Paolo Cotzia, John Chen, Dacia Dimartino, Xiaojun Feng, Tatyana Gindin, Emily Guzman, Adriana Heguy, Megan Hogan, Emily Huang, George Jour, Alireza Khodadadi-Jamayran, Lawrence H. Lin, Raven Luther, Andrew Lytle, Christian Marier, Matthew T. Maurano, Mark J. Mulligan, Peter Meyn, Raquel Ordonez Ciriza, Iman O…
EPI_ISL_436800,EPI_ISL_436801,EPI_ISL_436802,EPI_ISL_436803,EPI_ISL_436804,EPI_ISL_436805,EPI_ISL_436806,EPI_ISL_436807,EPI_ISL_436808,EPI_ISL_436812,EPI_ISL_436813,EPI_ISL_436814,EPI_ISL_436815,EPI_ISL_436817,EPI_ISL_436818,EPI_ISL_436819,EPI_ISL_436820,EPI_ISL_436821,EPI_ISL_436822,EPI_ISL_436823,EPI_ISL_436824,EPI_ISL_436825,EPI_ISL_436826,EPI_ISL_436827,EPI_ISL_436828,EPI_ISL_436829,EPI_ISL_4…
see above	Michigan Department of Health and Human Services, Bureau of Laboratories	Michigan Department of Health and Human Services, Bureau of Laboratories	Blankenship HM, Riner D, Soehnlen MK
EPI_ISL_436926	x²	Utah Public Health Laboratory	Erin Young, Kelly Oakeson
EPI_ISL_436939,EPI_ISL_436940,EPI_ISL_436942,EPI_ISL_436943,EPI_ISL_436944,EPI_ISL_436945,EPI_ISL_436946,EPI_ISL_436947,EPI_ISL_436948,EPI_ISL_436950,EPI_ISL_436952,EPI_ISL_436953,EPI_ISL_436954,EPI_ISL_436955,EPI_ISL_436956,EPI_ISL_436957,EPI_ISL_436958,EPI_ISL_436959,EPI_ISL_436960,EPI_ISL_436961	Ochsner Health	Bioinfoexperts, LLC	Amy Feehan, David J. Nolan, Rebecca Rose, Sissy Cross, David Moraga Amador, Tong Yang, Luke Caruso, Wayra Navia, Lydia Von Borstel, Xiao Hui Zhou, Julia-Garcia-Diaz, Susanna L. Lamers
EPI_ISL_437045,EPI_ISL_437046,EPI_ISL_437047,EPI_ISL_437048,EPI_ISL_437049,EPI_ISL_437050,EPI_ISL_437051,EPI_ISL_437053,EPI_ISL_437054,EPI_ISL_437055,EPI_ISL_437056,EPI_ISL_437057,EPI_ISL_437059,EPI_ISL_437060,EPI_ISL_437061,EPI_ISL_437063,EPI_ISL_437064,EPI_ISL_437065,EPI_ISL_437066,EPI_ISL_437067,EPI_ISL_437068,EPI_ISL_437069,EPI_ISL_437071,EPI_ISL_437072,EPI_ISL_437073,EPI_ISL_437074,EPI_ISL_4…	County of Santa Clara Public Health	Chan-Zuckerberg Biohub	CZB Cliahub Consortium
EPI_ISL_437089,EPI_ISL_437090,EPI_ISL_437091,EPI_ISL_437092,EPI_ISL_437093,EPI_ISL_437094,EPI_ISL_437095,EPI_ISL_437096	Latvijas Infektoloģijas centrs	Latvian Biomedical Research and Study Centre	Ivars Silamiķelis, Kaspars Megnis, Monta Ustinova, Ņikita Zrelovs, Vita Rovīte, Jeļena Storoženko, Tatjana Kolupajeva, Oksana Savicka, Uga Dumpis, Jānis Kloviņš
EPI_ISL_437187	Siloam Hospitals	Institute of Tropical Disease, Universitas Airlangga	Kazufumi Shimizu, Krisnoadi Rahardjo, Aldise M Nastri, Jezzy R Dewantari, Rima R Prasetya, Maria M Padmidewi, Gatot Soegiarto, Laksmi Wulandari, Retno A Setyoningrum, Resti Y Meliana, Yohko K Shimizu, Mitsuhiro Nishimura, Yasuko Mori, Soetjipto, Maria I Lusida
EPI_ISL_437188	RSUD Dr. Soetomo	Institute of Tropical Disease, Universitas Airlangga	Krisnoadi Rahardjo, Aldise M Nastri, Jezzy R Dewantari, Rima R Prasetya, Joni Wahyuhadi, Gatot Soegiarto, Laksmi Wulandari, Retno A Setyoningrum, Resti Y Meliana, Yohko K Shimizu, Mitsuhiro Nishimura, Yasuko Mori, Soetjipto, Kazufumi Shimizu, Maria I Lusida
EPI_ISL_437189	Pusat Pertamina Hospital	Eijkman Institute for Molecular Biology, Ministry of Research and Technology/National Agency for Research and Innovation	Edison Johar, Frilasita A Yudhaputri, Hidayat Trimarsanto, David H Muljono, Safarina G Malik, Khin Saw Myint, Amin Soebandrio
EPI_ISL_437192	Mitra Keluarga Kelapa Gading Hospital	Eijkman Institute for Molecular Biology, Ministry of Research and Technology/National Agency for Research and Innovation	Edison Johar, Frilasita A Yudhaputri, Hidayat Trimarsanto, David H Muljono, Safarina G Malik, Khin Saw Myint, Amin Soebandrio
EPI_ISL_437197,EPI_ISL_437198,EPI_ISL_437199,EPI_ISL_437200,EPI_ISL_437201,EPI_ISL_437202,EPI_ISL_437203,EPI_ISL_437298,EPI_ISL_437299,EPI_ISL_437300,EPI_ISL_437301,EPI_ISL_437302,EPI_ISL_437303	Diagnostic- and Research Institute of Pathology, Medical University of Graz	Diagnostic- and Research Institute of Pathology, Medical University of Graz	Karl Kashofer, Peter Regitnig, Martin Zacharias, Gregor Gorkiewicz
EPI_ISL_437204,EPI_ISL_437205,EPI_ISL_437206,EPI_ISL_437208,EPI_ISL_437209,EPI_ISL_437210,EPI_ISL_437211,EPI_ISL_437212,EPI_ISL_437213,EPI_ISL_437214,EPI_ISL_437215,EPI_ISL_437216,EPI_ISL_437217,EPI_ISL_437218,EPI_ISL_437220,EPI_ISL_437221,EPI_ISL_437223,EPI_ISL_437224,EPI_ISL_437225,EPI_ISL_437227,EPI_ISL_437228,EPI_ISL_437229,EPI_ISL_437231,EPI_ISL_437232,EPI_ISL_437234,EPI_ISL_437236,EPI_ISL_4…	Max von Pettenkofer Institute, Virology, National Reference Center for Retroviruses, LMU München	Laboratory for Functional Genome Analysis, Dept. Genomics, Gene Center of the LMU Munich	Max Muenchhoff, Stefan Krebs, Alexander Graf, Oliver Keppler, Helmut Blum
EPI_ISL_437304,EPI_ISL_437305,EPI_ISL_437306,EPI_ISL_437307,EPI_ISL_437308,EPI_ISL_437309,EPI_ISL_437310,EPI_ISL_437311,EPI_ISL_437312,EPI_ISL_437313,EPI_ISL_437314,EPI_ISL_437315,EPI_ISL_437316,EPI_ISL_437317,EPI_ISL_437318,EPI_ISL_437322,EPI_ISL_437331	Ministry of Health Turkey	Ministry of Health Turkey	Fatma Bayrakdar,Tülin Demir,Süleyman Yalçın, Selçuk Kılıç
EPI_ISL_437319,EPI_ISL_437320,EPI_ISL_437321,EPI_ISL_437323,EPI_ISL_437324,EPI_ISL_437325,EPI_ISL_437326,EPI_ISL_437327,EPI_ISL_437328,EPI_ISL_437329,EPI_ISL_437330,EPI_ISL_437332,EPI_ISL_437333,EPI_ISL_437334,EPI_ISL_437335	Ministry of Health Turkey	Ministry of Health Turkey	Fatma Bayrakdar,Ayşe Başak Altaş,Yasemin Coşgun,Süleyman Yalçın, Gülay Korukluoğlu,Selçuk Kılıç
EPI_ISL_437336	TSGH-CP molecular lab, Division of Clinical Pathology, Department of Pathology	TSGH-CP molecular lab, Division of Clinical Pathology, Department of Pathology	Cherng-Lih Perng, Ming-Jr JIAN, Chih-Kai Chang, Jung-Chung Lin, Kuo-Ming Yeh, Chien-Wen Chen, Sheng-Kang Chiu, Hsing-Yi Chung, Shih-Hung Tsai, Kuo-Sheng Hung, Tien-Yao Chang, Feng-Yee Chang, Hung-Sheng Shang
EPI_ISL_437349	Ecole nationale vétérinaire d'Alfort-laboratoire de santé animale AnsesUMR 1161 de virologie ENVA-Anses-INRAE	Institut PasteurCIBU-ERI	Sophie Le Poder, Corinne Sailleau, Marine Dumarest, Bernard Klonjkowski, Stéphan Zientara
EPI_ISL_437360,EPI_ISL_437361,EPI_ISL_437362,EPI_ISL_437363,EPI_ISL_437364,EPI_ISL_437365,EPI_ISL_437366,EPI_ISL_437367,EPI_ISL_437368,EPI_ISL_437369,EPI_ISL_437370,EPI_ISL_437371,EPI_ISL_437372,EPI_ISL_437373,EPI_ISL_437374,EPI_ISL_437375,EPI_ISL_437376,EPI_ISL_437377,EPI_ISL_437378,EPI_ISL_437379,EPI_ISL_437380,EPI_ISL_437381,EPI_ISL_437382,EPI_ISL_437383,EPI_ISL_437384,EPI_ISL_437385,EPI_ISL_4…	Minnesota Department of Health, Public Health Laboratory	Minnesota Department of Health, Public Health Laboratory	Matt Plumb, Jacob Garfin, and Xiong Wang
EPI_ISL_437433	Bozeman Health Deaconess Hospital	Wiedenheft lab, Montana State University	Artem Nemudryi, Anna Nemudraia, Kevin Surya, Tanner Wiegand, Murat Buyukyoruk, Royce Wilkinson, Blake Wiedenheft
EPI_ISL_437435,EPI_ISL_437436	Veterinary Specialized Institue Kraljevo	Veterinary Specialized Institue Kraljevo	Dejan Vidanovic. Bojana Tesovic, Milanko Sekler, Marko Dmitric, Kazimir Matovic, Zoran Debeljak, Nikola Vaskovic, Tamas Petrovic, Jeremy Volkening, Claudio L Afonso
EPI_ISL_437440	Department of MicroBiology, Government Medical College, Surat	Gujarat Biotechnology Research Centre	Nitin Savaliya, Raghawendra Kumar, Dinesh Kumar, Zuber Saiyed, Dipa Kinariwala, Disha Patel, Binita Aring, Neeta Khandelwal, Geeta Vaghela, Sonia Barve, Bhavesh Modi, Kairavi Joshi, Gaurishankar Shrimali, Nidhi Sood, Pranay Shah, R D Dixit, Snehal Bagatharia, Kamlesh J Upadhyay, Ramesh Pandit, Tejas Shah, Ankit Hinsu, Pritesh Sabara, Apurvasinh Puvar, Janvi Raval, Monika Gandhi, Pinal Trivedi, Ma…
EPI_ISL_437441	Department of MicroBiology, Government Medical College, Surat	Gujarat Biotechnology Research Centre	Raghawendra Kumar, Dinesh Kumar, Zuber Saiyed, Dipa Kinariwala, Disha Patel, Binita Aring, Neeta Khandelwal, Geeta Vaghela, Sonia Barve, Bhavesh Modi, Kairavi Joshi, Gaurishankar Shrimali, Nidhi Sood, Pranay Shah, R D Dixit, Snehal Bagatharia, Kamlesh J Upadhyay, Ramesh Pandit, Tejas Shah, Ankit Hinsu, Pritesh Sabara, Apurvasinh Puvar, Janvi Raval, Monika Gandhi, Pinal Trivedi, Maharshi Pandya, A…
EPI_ISL_437442	Department of MicroBiology, Government Medical College, Surat	Gujarat Biotechnology Research Centre	Dinesh Kumar, Zuber Saiyed, Dipa Kinariwala, Disha Patel, Binita Aring, Neeta Khandelwal, Geeta Vaghela, Sonia Barve, Bhavesh Modi, Kairavi Joshi, Gaurishankar Shrimali, Nidhi Sood, Pranay Shah, R D Dixit, Snehal Bagatharia, Kamlesh J Upadhyay, Ramesh Pandit, Tejas Shah, Ankit Hinsu, Pritesh Sabara, Apurvasinh Puvar, Janvi Raval, Monika Gandhi, Pinal Trivedi, Maharshi Pandya, Amit Kanani, Akanksh…
EPI_ISL_437444	Department of MicroBiology, Government Medical College, Surat	Gujarat Biotechnology Research Centre	Dipa Kinariwala, Disha Patel, Binita Aring, Neeta Khandelwal, Geeta Vaghela, Sonia Barve, Bhavesh Modi, Kairavi Joshi, Gaurishankar Shrimali, Nidhi Sood, Pranay Shah, R D Dixit, Snehal Bagatharia, Kamlesh J Upadhyay, Ramesh Pandit, Tejas Shah, Ankit Hinsu, Pritesh Sabara, Apurvasinh Puvar, Janvi Raval, Monika Gandhi, Pinal Trivedi, Maharshi Pandya, Amit Kanani, Akanksha Verma, Nitin Savaliya, Rag…
EPI_ISL_437445	B.J. Medical College and Civil hospital	Gujarat Biotechnology Research Centre	Disha Patel, Binita Aring, Neeta Khandelwal, Geeta Vaghela, Sonia Barve, Bhavesh Modi, Kairavi Joshi, Gaurishankar Shrimali, Nidhi Sood, Pranay Shah, R D Dixit, Snehal Bagatharia, Kamlesh J Upadhyay, Ramesh Pandit, Tejas Shah, Ankit Hinsu, Pritesh Sabara, Apurvasinh Puvar, Janvi Raval, Monika Gandhi, Pinal Trivedi, Maharshi Pandya, Amit Kanani, Akanksha Verma, Nitin Savaliya, Raghawendra Kumar, D…
EPI_ISL_437446	B.J. Medical College and Civil hospital	Gujarat Biotechnology Research Centre	Binita Aring, Neeta Khandelwal, Geeta Vaghela, Sonia Barve, Bhavesh Modi, Kairavi Joshi, Gaurishankar Shrimali, Nidhi Sood, Pranay Shah, R D Dixit, Snehal Bagatharia, Kamlesh J Upadhyay, Ramesh Pandit, Tejas Shah, Ankit Hinsu, Pritesh Sabara, Apurvasinh Puvar, Janvi Raval, Monika Gandhi, Pinal Trivedi, Maharshi Pandya, Amit Kanani, Akanksha Verma, Nitin Savaliya, Raghawendra Kumar, Dinesh Kumar, …
EPI_ISL_437447	B.J. Medical College and Civil hospital	Gujarat Biotechnology Research Centre	Neeta Khandelwal, Geeta Vaghela, Sonia Barve, Bhavesh Modi, Kairavi Joshi, Gaurishankar Shrimali, Nidhi Sood, Pranay Shah, R D Dixit, Snehal Bagatharia, Kamlesh J Upadhyay, Ramesh Pandit, Tejas Shah, Ankit Hinsu, Pritesh Sabara, Apurvasinh Puvar, Janvi Raval, Monika Gandhi, Pinal Trivedi, Maharshi Pandya, Amit Kanani, Akanksha Verma, Nitin Savaliya, Raghawendra Kumar, Dinesh Kumar, Zuber Saiyed, …
EPI_ISL_437448	B.J. Medical College and Civil hospital	Gujarat Biotechnology Research Centre	Geeta Vaghela, Sonia Barve, Bhavesh Modi, Kairavi Joshi, Gaurishankar Shrimali, Nidhi Sood, Pranay Shah, R D Dixit, Snehal Bagatharia, Kamlesh J Upadhyay, Ramesh Pandit, Tejas Shah, Ankit Hinsu, Pritesh Sabara, Apurvasinh Puvar, Janvi Raval, Monika Gandhi, Pinal Trivedi, Maharshi Pandya, Amit Kanani, Akanksha Verma, Nitin Savaliya, Raghawendra Kumar, Dinesh Kumar, Zuber Saiyed, Dipa Kinariwala, D…
EPI_ISL_437449	B.J. Medical College and Civil hospital	Gujarat Biotechnology Research Centre	Sonia Barve, Bhavesh Modi, Kairavi Joshi, Gaurishankar Shrimali, Nidhi Sood, Pranay Shah, R D Dixit, Snehal Bagatharia, Kamlesh J Upadhyay, Ramesh Pandit, Tejas Shah, Ankit Hinsu, Pritesh Sabara, Apurvasinh Puvar, Janvi Raval, Monika Gandhi, Pinal Trivedi, Maharshi Pandya, Amit Kanani, Akanksha Verma, Nitin Savaliya, Raghawendra Kumar, Dinesh Kumar, Zuber Saiyed, Dipa Kinariwala, Disha Patel, Bin…
EPI_ISL_437450	B.J. Medical College and Civil hospital	Gujarat Biotechnology Research Centre	Bhavesh Modi, Kairavi Joshi, Gaurishankar Shrimali, Nidhi Sood, Pranay Shah, R D Dixit, Snehal Bagatharia, Kamlesh J Upadhyay, Ramesh Pandit, Tejas Shah, Ankit Hinsu, Pritesh Sabara, Apurvasinh Puvar, Janvi Raval, Monika Gandhi, Pinal Trivedi, Maharshi Pandya, Amit Kanani, Akanksha Verma, Nitin Savaliya, Raghawendra Kumar, Dinesh Kumar, Zuber Saiyed, Dipa Kinariwala, Disha Patel, Binita Aring, Ne…
EPI_ISL_437451	B.J. Medical College and Civil hospital	Gujarat Biotechnology Research Centre	Kairavi Joshi, Gaurishankar Shrimali, Nidhi Sood, Pranay Shah, R D Dixit, Snehal Bagatharia, Kamlesh J Upadhyay, Ramesh Pandit, Tejas Shah, Ankit Hinsu, Pritesh Sabara, Apurvasinh Puvar, Janvi Raval, Monika Gandhi, Pinal Trivedi, Maharshi Pandya, Amit Kanani, Akanksha Verma, Nitin Savaliya, Raghawendra Kumar, Dinesh Kumar, Zuber Saiyed, Dipa Kinariwala, Disha Patel, Binita Aring, Neeta Khandelwal…
EPI_ISL_437452	B.J. Medical College and Civil hospital	Gujarat Biotechnology Research Centre	Gaurishankar Shrimali, Nidhi Sood, Pranay Shah, R D Dixit, Snehal Bagatharia, Kamlesh J Upadhyay, Ramesh Pandit, Tejas Shah, Ankit Hinsu, Pritesh Sabara, Apurvasinh Puvar, Janvi Raval, Monika Gandhi, Pinal Trivedi, Maharshi Pandya, Amit Kanani, Akanksha Verma, Nitin Savaliya, Raghawendra Kumar, Dinesh Kumar, Zuber Saiyed, Dipa Kinariwala, Disha Patel, Binita Aring, Neeta Khandelwal, Geeta Vaghela…
EPI_ISL_437453	B.J. Medical College and Civil hospital	Gujarat Biotechnology Research Centre	Nidhi Sood, Pranay Shah, R D Dixit, Snehal Bagatharia, Kamlesh J Upadhyay, Ramesh Pandit, Tejas Shah, Ankit Hinsu, Pritesh Sabara, Apurvasinh Puvar, Janvi Raval, Monika Gandhi, Pinal Trivedi, Maharshi Pandya, Amit Kanani, Akanksha Verma, Nitin Savaliya, Raghawendra Kumar, Dinesh Kumar, Zuber Saiyed, Dipa Kinariwala, Disha Patel, Binita Aring, Neeta Khandelwal, Geeta Vaghela, Sonia Barve, Bhavesh …
EPI_ISL_437454	B.J. Medical College and Civil hospital	Gujarat Biotechnology Research Centre	Pranay Shah, R D Dixit, Snehal Bagatharia, Kamlesh J Upadhyay, Ramesh Pandit, Tejas Shah, Ankit Hinsu, Pritesh Sabara, Apurvasinh Puvar, Janvi Raval, Monika Gandhi, Pinal Trivedi, Maharshi Pandya, Amit Kanani, Akanksha Verma, Nitin Savaliya, Raghawendra Kumar, Dinesh Kumar, Zuber Saiyed, Dipa Kinariwala, Disha Patel, Binita Aring, Neeta Khandelwal, Geeta Vaghela, Sonia Barve, Bhavesh Modi, Kairav…
EPI_ISL_437456,EPI_ISL_437457,EPI_ISL_437458	Clinical Diagnostics Laboratory, Diagnostic & Experimental Pathology, Lilly Research Laboratories	Clinical Diagnostics Laboratory, Diagnostic & Experimental Pathology, Lilly Research Laboratories	Tim Holzer, Mayuri Vaidya, Angie Fulford, Sam McNeely, Rachael Redmond, Phil Ebert, John Calley, Leslie ONeill Reising, Pat Finnegan, Erin Wray, John McElwee, Jeff Fill, Joe Oakley, Andrew Schade
EPI_ISL_437459,EPI_ISL_437460,EPI_ISL_437461,EPI_ISL_437462,EPI_ISL_437463,EPI_ISL_437464,EPI_ISL_437465,EPI_ISL_437466,EPI_ISL_437467,EPI_ISL_437468,EPI_ISL_437469,EPI_ISL_437470,EPI_ISL_437471,EPI_ISL_437472,EPI_ISL_437473,EPI_ISL_437474,EPI_ISL_437475,EPI_ISL_437476,EPI_ISL_437477,EPI_ISL_437478,EPI_ISL_437479	Pathogen Genomics Lab King Abdullah University of Science and Technology(KAUST)	Pathogen Genomics Lab King Abdullah University of Science and Technology(KAUST)	Sharif Hala,Raeece Naeem,Sara Mfarrej,Arnab Pain
EPI_ISL_437481,EPI_ISL_437482,EPI_ISL_437483,EPI_ISL_437484,EPI_ISL_437485,EPI_ISL_437486,EPI_ISL_437487,EPI_ISL_437488,EPI_ISL_437489,EPI_ISL_437490,EPI_ISL_437491,EPI_ISL_437492,EPI_ISL_437493,EPI_ISL_437494,EPI_ISL_437495,EPI_ISL_437496,EPI_ISL_437497	Pathogen Genomics Lab King Abdullah University of Science and Technology(KAUST)	Pathogen Genomics Lab King Abdullah University of Science and Technology(KAUST)	Sara Mfarrej,Raeece Naeem,Sharif Hala,Amit Subudhi,Fathia Rached,Arnab Pain
EPI_ISL_437512	Human Genetic Research Center, Kawsar Biotech Company	Human Genetic Research Center, Kawsar Biotech Company	Khosravi,M.A., Abbasalipour,M., Zeinali,S., Sabeghi,S., Kehsvar,Y., Hosseini,F. and Haghdoost,Y.
EPI_ISL_437521,EPI_ISL_437522,EPI_ISL_437523,EPI_ISL_437524,EPI_ISL_437525,EPI_ISL_437527,EPI_ISL_437528,EPI_ISL_437529,EPI_ISL_437531,EPI_ISL_437532,EPI_ISL_437533,EPI_ISL_437535	OHSU Lab Services Molecular Microbiology Lab	Oregon SARS-CoV-2 Genome Sequencing Center	Brendan L. O'Connell, Ruth V. Nichols, Alec J. Hirsch, Guang Fan, Daniel N. Streblow, William B. Messer, Andrew C. Adey, Benjamin N. Bimber, Brian J. O’Roak
EPI_ISL_437549,EPI_ISL_437550,EPI_ISL_437551,EPI_ISL_437552,EPI_ISL_437553,EPI_ISL_437554,EPI_ISL_437555,EPI_ISL_437556,EPI_ISL_437557,EPI_ISL_437558,EPI_ISL_437559,EPI_ISL_437560,EPI_ISL_437561,EPI_ISL_437562,EPI_ISL_437563,EPI_ISL_437564,EPI_ISL_437566,EPI_ISL_437567,EPI_ISL_437568,EPI_ISL_437569,EPI_ISL_437570,EPI_ISL_437571,EPI_ISL_437572,EPI_ISL_437573,EPI_ISL_437574,EPI_ISL_437575,EPI_ISL_4…	Scripps Medical Laboratory	Andersen lab at Scripps Research	SEARCH Alliance San Diego with Michael Quigley, Ellen Stefanski, Ian Mchardy
EPI_ISL_437601	Keio University School of Medicine	Keio University School of Medicine	Kenjiro Kosaki, Yuka Iwasaki, Toshiki Takenouchi, Haruhiko Siomi,
EPI_ISL_437602,EPI_ISL_437603,EPI_ISL_437604,EPI_ISL_437605,EPI_ISL_437606,EPI_ISL_437607,EPI_ISL_437608,EPI_ISL_437609,EPI_ISL_437610,EPI_ISL_437611,EPI_ISL_437612,EPI_ISL_437613,EPI_ISL_437614,EPI_ISL_437615,EPI_ISL_437616,EPI_ISL_437617,EPI_ISL_437618,EPI_ISL_437619,EPI_ISL_437620,EPI_ISL_437621,EPI_ISL_437622,EPI_ISL_437623,EPI_ISL_437624	unknown	Faculty of Medicine	Rodpan,A., Joyjinda,Y., Wacharapluesadee,S., Buathong,R., Ghai,S., Petcharat,S., Bunprakob,S., Sirichan,N., Prasithsirikul,W., Mungaomklang,A., Plipat,T. and Hemachudha,T.
EPI_ISL_437625	Laboratory of Genomics & Bioinformatics, Institute of Immunology and Experimental Therapy, Polish Academy of Sciences Oddzial Mikrobiologii Wojewodzkiej Stacji Sanitarno-Epidemiologicznej.	Laboratory of Genomics & Bioinformatics, Institute of Immunology and Experimental Therapy, Polish Academy of Sciences	Dorota Kujawa, Aleksandra Herud, Dariusz Martynowski, Krzysztof Jakub Pawlik, Joanna Sikorska, Paulina Zebrowska, Grazyna Zalewska, Oskar Karpinski and Lukasz Laczmanski
EPI_ISL_437626	Department of Microbiology,Gandhi Medical College and Hospital	Department of Veterinary Biotechnalogy, College of Veterinary Science, Rajendranagar, PV Narsimha Rao Telengana Veterinary University	Kalyani Putty, Muttineni Radhakrishna, Nagamani K, Thrilok Chander B, Raja Rao M, Ravikumar P, Sunitha P, Pankaj Singh D, Anand Kumar K, Amit A. Upadhyay, Steven Bosinger, Rama Amara
EPI_ISL_437689	Laboratory for Urgent Response to Biological Threats	Institut PasteurCIBU / ERI	V. Caro, A. Kwasiborski, V. Hourdel, C. Balière, J. Vanhomwegen, C. Batéjat, JC. Manuguerra
EPI_ISL_437690	Laboratory for Urgent Response to Biological Threats	Institut PasteurCIBU /ERI	V. Caro, A. Kwasiborski, H. Hourdel, C. Balière, J. Vanhomwegen, C. Batéjat, JC. Manuguerra
EPI_ISL_437691,EPI_ISL_437692,EPI_ISL_437693,EPI_ISL_437694,EPI_ISL_437695,EPI_ISL_437696,EPI_ISL_437697,EPI_ISL_437698,EPI_ISL_437699,EPI_ISL_437700,EPI_ISL_437701,EPI_ISL_437702,EPI_ISL_437703,EPI_ISL_437704,EPI_ISL_437705,EPI_ISL_437706,EPI_ISL_437707,EPI_ISL_437708,EPI_ISL_437709,EPI_ISL_437710,EPI_ISL_437711,EPI_ISL_437712,EPI_ISL_437713,EPI_ISL_437714,EPI_ISL_437715,EPI_ISL_437716,EPI_ISL_4…	Pathogen Genomics Lab King Abdullah University of Science and Technology(KAUST)	Pathogen Genomics Lab King Abdullah University of Science and Technology(KAUST)	Sharif Hala,Fadwa Alofi,Afrah Alsomali, Asim Khogeer, Sara Mfarrej, Khaled Algithami,Raeece Naeem, Amit Kumar Subudhi,Fathia Ben-Rached, Rahul Salunke, Anwar Hashem, Naif Almontashiri, Arnab Pain
EPI_ISL_437874,EPI_ISL_437875,EPI_ISL_437876,EPI_ISL_437877,EPI_ISL_437878,EPI_ISL_437879,EPI_ISL_437880,EPI_ISL_437881,EPI_ISL_437882,EPI_ISL_437883,EPI_ISL_437884,EPI_ISL_437885,EPI_ISL_437886,EPI_ISL_437887,EPI_ISL_437888,EPI_ISL_437889,EPI_ISL_437890,EPI_ISL_437891,EPI_ISL_437892,EPI_ISL_437893,EPI_ISL_437894,EPI_ISL_437895,EPI_ISL_437896,EPI_ISL_437897,EPI_ISL_437898,EPI_ISL_437899,EPI_ISL_4…	Laboratory of Microbiology, Medical School, National and Kapodistrian University of Athens	Laboratory of Biology, Department of Medicine, Democritus University of Thrace	Kassela K., Dovrolis,N., Bampali,M., Gatzidou,E., Froukala,E., Stavropoulou,A., Veletza,S., Tsakris,A., Spanakis,N. and Karakasiliotis,I.
EPI_ISL_437912	Child Health Research Foundation	Child Health Research Lab	Senjuti Saha, Roly Malaker, Md Saiful Islam Sajib, Md Hasanuzzaman, Md Hafizur Rahman, Md Shahidul Islam, Zabed B Ahmed, Maksuda Islam, Samir K Saha
EPI_ISL_437913,EPI_ISL_437914,EPI_ISL_437915,EPI_ISL_437916,EPI_ISL_437917,EPI_ISL_437918,EPI_ISL_437919,EPI_ISL_437920,EPI_ISL_437921,EPI_ISL_437922,EPI_ISL_437923,EPI_ISL_437924,EPI_ISL_437925,EPI_ISL_437926,EPI_ISL_437927,EPI_ISL_437928,EPI_ISL_437929,EPI_ISL_437930,EPI_ISL_437931,EPI_ISL_437932,EPI_ISL_437974,EPI_ISL_437975,EPI_ISL_437976,EPI_ISL_437977,EPI_ISL_437978,EPI_ISL_437979,EPI_ISL_4…	Institut für Virologie am Department für Hygiene, Mikrobiologie und Public Health	Bergthaler laboratory, CeMM Research Center for Molecular Medicine of the Austrian Academy of Sciences	Alexandra Popa, Benedikt Agerer, Henrique Colaco, Lukas Endler, Jakob-Wendelin Genger, Alexander Lercher, Mark Smyth, Thomas Penz, Michael Schuster, Jan Laine, Martin Senekowitsch, Judith Aberle, Stephan Aberle, Elisabeth Puchhammer-Stoeckl, Manfred Nairz, Guenter Weiss, Wegene Borena, Dorothee von Laer, Christoph Bock, Andreas Bergthaler
[truncated: 863 more rows]
